# Supplementary material for: Genetic tests for estimating dairy breed proportion and parentage assignment in East African crossbred cattle
Source: Genet Sel Evol. 2017 Sep 12;49:67. doi: 10.1186/s12711-017-0342-1 (PMC5596489; doi:10.1186/s12711-017-0342-1)
Supplement: Supplementary file 9 — Additional file 9: Table S1. Best 1500 SNPs for breed proportion estimation (NelNdEU) and parentage assignment (MAF). They are presented in rank order, from best to worst SNP. [file 12711_2017_342_MOESM9_ESM.txt]

SNP	Chromosome	Position bp	rank	task
BovineHD0400022050	4	79747392	1	breed proportion prediction
BovineHD0800017326	8	57887527	2	breed proportion prediction
BovineHD1400004901	14	17258829	3	breed proportion prediction
BovineHD1800019187	18	65771834	4	breed proportion prediction
BovineHD0700004407	7	15949844	5	breed proportion prediction
BovineHD0800003734	8	11405334	6	breed proportion prediction
BovineHD0700016334	7	56843165	7	breed proportion prediction
BovineHD0800011672	8	39358057	8	breed proportion prediction
BovineHD1900014846	19	53035497	9	breed proportion prediction
BovineHD4100009215	11	99517527	10	breed proportion prediction
BovineHD2900014764	29	50534602	11	breed proportion prediction
BovineHD0300028667	3	99776847	12	breed proportion prediction
BTB-01693217	10	72023342	13	breed proportion prediction
BovineHD0500007858	5	27001629	14	breed proportion prediction
BovineHD1500007521	15	28026457	15	breed proportion prediction
BovineHD0800022109	8	73579974	16	breed proportion prediction
BovineHD0300002746	3	8350562	17	breed proportion prediction
BovineHD1800016744	18	57473366	18	breed proportion prediction
BovineHD0500029713	5	103825468	19	breed proportion prediction
BovineHD1400006863	14	23649897	20	breed proportion prediction
BovineHD1500025267	15	65807701	21	breed proportion prediction
BovineHD1900013565	19	48789336	22	breed proportion prediction
BovineHD2100001396	21	6799941	23	breed proportion prediction
BovineHD1500007060	15	26442063	24	breed proportion prediction
BovineHD2100009050	21	31430854	25	breed proportion prediction
BovineHD1900012671	19	45094650	26	breed proportion prediction
BovineHD2000001024	20	3040250	27	breed proportion prediction
BovineHD1100011368	11	38575857	28	breed proportion prediction
BovineHD2100000084	21	764360	29	breed proportion prediction
BovineHD1600012033	16	43036065	30	breed proportion prediction
ARS-BFGL-BAC-14930	1	1782724	31	breed proportion prediction
BovineHD2300002723	23	11052124	32	breed proportion prediction
ARS-BFGL-NGS-97912	23	40321929	33	breed proportion prediction
BovineHD1100011773	11	39946429	34	breed proportion prediction
BovineHD1700021430	17	73332372	35	breed proportion prediction
BovineHD0900020230	9	72847044	36	breed proportion prediction
BovineHD1600013765	16	49626543	37	breed proportion prediction
BovineHD0700025632	7	87427375	38	breed proportion prediction
BovineHD2900013805	29	46557218	39	breed proportion prediction
BovineHD1700020291	17	69566732	40	breed proportion prediction
BovineHD0100034675	1	122645251	41	breed proportion prediction
BovineHD0400004218	4	14196912	42	breed proportion prediction
BovineHD2100021288	21	37096496	43	breed proportion prediction
BovineHD2200014177	22	49545752	44	breed proportion prediction
BovineHD1300003236	13	11785572	45	breed proportion prediction
BovineHD0400019047	4	69298486	46	breed proportion prediction
BovineHD0100024445	1	85504245	47	breed proportion prediction
BovineHD0400029504	4	104676990	48	breed proportion prediction
BovineHD1100004874	11	15241826	49	breed proportion prediction
BovineHD1900017722	19	61733171	50	breed proportion prediction
BovineHD1100030247	11	104017578	51	breed proportion prediction
BovineHD4100014470	20	4573698	52	breed proportion prediction
BovineHD0400014637	4	53061191	53	breed proportion prediction
BovineHD0700007160	7	25957499	54	breed proportion prediction
BovineHD0200040499	2	11564309	55	breed proportion prediction
BovineHD0800018940	8	63352839	56	breed proportion prediction
BovineHD1100001878	11	5159884	57	breed proportion prediction
BovineHD0400022614	4	82044917	58	breed proportion prediction
BovineHD0100003848	1	12476781	59	breed proportion prediction
BovineHD0400018031	4	65786721	60	breed proportion prediction
BovineHD0700009526	7	33264201	61	breed proportion prediction
BovineHD0100023113	1	80335354	62	breed proportion prediction
BovineHD1100022532	11	78444685	63	breed proportion prediction
BovineHD2100019174	21	65342268	64	breed proportion prediction
BovineHD0200028054	2	97481688	65	breed proportion prediction
BovineHD1300014305	13	49240153	66	breed proportion prediction
BovineHD1900001455	19	5784083	67	breed proportion prediction
BovineHD2200006203	22	21377468	68	breed proportion prediction
BovineHD0200020868	2	72879040	69	breed proportion prediction
BovineHD1300015159	13	53610475	70	breed proportion prediction
BovineHD0100001898	1	5832716	71	breed proportion prediction
BovineHD0100033220	1	117669552	72	breed proportion prediction
BovineHD1700016065	17	56755355	73	breed proportion prediction
BovineHD0500017391	5	62078484	74	breed proportion prediction
BovineHD1900016369	19	57812931	75	breed proportion prediction
BovineHD0200012598	2	43628040	76	breed proportion prediction
BovineHD1000021265	10	74598766	77	breed proportion prediction
BovineHD0300004008	3	12254133	78	breed proportion prediction
BovineHD0800032282	8	107682055	79	breed proportion prediction
BovineHD2100009397	21	32775240	80	breed proportion prediction
BovineHD2200010333	22	36105217	81	breed proportion prediction
BovineHD2100013129	21	45532054	82	breed proportion prediction
BovineHD0100014188	1	50487258	83	breed proportion prediction
BovineHD1500024975	15	85189714	84	breed proportion prediction
BovineHD0300005126	3	15660317	85	breed proportion prediction
BovineHD0500020416	5	72340877	86	breed proportion prediction
BovineHD1500020408	15	70674378	87	breed proportion prediction
BovineHD1100009622	11	32045868	88	breed proportion prediction
BovineHD1600005154	16	19002084	89	breed proportion prediction
BovineHD2100019633	21	66862032	90	breed proportion prediction
BovineHD2600015190	26	31097208	91	breed proportion prediction
BovineHD1100029277	11	100793355	92	breed proportion prediction
BovineHD1300022115	13	76399394	93	breed proportion prediction
BovineHD2000005903	20	19705000	94	breed proportion prediction
BovineHD0600026889	6	96785686	95	breed proportion prediction
BovineHD1500016344	15	56502967	96	breed proportion prediction
BovineHD0200026277	2	92419477	97	breed proportion prediction
BovineHD0200038140	2	131145612	98	breed proportion prediction
BovineHD0300034241	3	117550969	99	breed proportion prediction
BovineHD1400012857	14	45451260	100	breed proportion prediction
BovineHD2000007379	20	24533167	101	breed proportion prediction
BovineHD0100021524	1	75113233	102	breed proportion prediction
BovineHD1100007360	11	24440415	103	breed proportion prediction
BovineHD2100012528	21	43736680	104	breed proportion prediction
BovineHD0700021288	7	72365390	105	breed proportion prediction
BovineHD2100000560	21	3647408	106	breed proportion prediction
BovineHD4100007769	9	104603243	107	breed proportion prediction
BovineHD0700016075	7	55731789	108	breed proportion prediction
BovineHD0500020869	5	73389447	109	breed proportion prediction
BTB-02088261	7	46444735	110	breed proportion prediction
BovineHD0400035214	4	120287997	111	breed proportion prediction
BovineHD0200031988	2	110986801	112	breed proportion prediction
BovineHD0600034308	6	56057942	113	breed proportion prediction
BovineHD0600024306	6	88763821	114	breed proportion prediction
BovineHD1500012828	15	45632786	115	breed proportion prediction
BovineHD2200015846	22	55581841	116	breed proportion prediction
BovineHD0500025098	5	88506937	117	breed proportion prediction
BovineHD0800011259	8	37764328	118	breed proportion prediction
BovineHD2800008076	28	30437801	119	breed proportion prediction
BovineHD0800024581	8	82545605	120	breed proportion prediction
BovineHD2000005019	20	16550875	121	breed proportion prediction
BovineHD0800031022	8	104204767	122	breed proportion prediction
BovineHD1500011286	15	41177402	123	breed proportion prediction
ARS-BFGL-NGS-110017	10	40220757	124	breed proportion prediction
BovineHD1700021752	17	74412830	125	breed proportion prediction
BovineHD0200004291	2	15169903	126	breed proportion prediction
BovineHD1400010762	14	37637753	127	breed proportion prediction
BovineHD1700019413	17	67037148	128	breed proportion prediction
BovineHD2500007344	25	25893233	129	breed proportion prediction
BovineHD0200024806	2	87178416	130	breed proportion prediction
BovineHD1200003117	12	10924886	131	breed proportion prediction
BovineHD2600012630	26	44946725	132	breed proportion prediction
BovineHD1100010977	11	37086800	133	breed proportion prediction
BovineHD1700006250	17	21712021	134	breed proportion prediction
BovineHD1000030352	10	103797150	135	breed proportion prediction
BovineHD1400008588	14	29616562	136	breed proportion prediction
BovineHD1400005711	14	19976744	137	breed proportion prediction
BovineHD0100003458	1	10910603	138	breed proportion prediction
BovineHD0500026884	5	94663583	139	breed proportion prediction
BovineHD1300015762	13	55503362	140	breed proportion prediction
BovineHD1800016079	18	54875189	141	breed proportion prediction
BovineHD2400010540	24	38470744	142	breed proportion prediction
BovineHD1100014384	11	48904767	143	breed proportion prediction
BovineHD0100023901	1	83408708	144	breed proportion prediction
BovineHD0300002261	3	7115668	145	breed proportion prediction
BovineHD1500023859	15	81968788	146	breed proportion prediction
Hapmap31051-BTA-108138	22	23879479	147	breed proportion prediction
BovineHD0400036080	4	67444920	148	breed proportion prediction
BovineHD0800000415	8	1237158	149	breed proportion prediction
BovineHD1700002252	17	7804979	150	breed proportion prediction
BTA-119859-no-rs	11	28056860	151	breed proportion prediction
BovineHD1200024542	12	84740180	152	breed proportion prediction
BovineHD1900001876	19	7150039	153	breed proportion prediction
BovineHD0800006553	8	21455577	154	breed proportion prediction
BovineHD1100016409	11	56299482	155	breed proportion prediction
BovineHD1300009432	13	32265015	156	breed proportion prediction
BovineHD1700022026	17	70938232	157	breed proportion prediction
BovineHD0700001369	7	4925685	158	breed proportion prediction
BovineHD0700018251	7	63166289	159	breed proportion prediction
BovineHD2200017801	22	61140023	160	breed proportion prediction
BovineHD0600022842	6	82939860	161	breed proportion prediction
BovineHD0200024015	2	84097262	162	breed proportion prediction
BovineHD1400014535	14	51171346	163	breed proportion prediction
BovineHD2200010611	22	37356319	164	breed proportion prediction
BovineHD2600015136	26	16337162	165	breed proportion prediction
BovineHD0600005923	6	21453818	166	breed proportion prediction
BovineHD1100003676	11	10787141	167	breed proportion prediction
BovineHD0700011670	7	40224608	168	breed proportion prediction
BovineHD2600002401	26	9660906	169	breed proportion prediction
BovineHD1400012291	14	43396307	170	breed proportion prediction
BovineHD1400020301	14	72471922	171	breed proportion prediction
BovineHD1600012419	16	44687132	172	breed proportion prediction
BovineHD0800020748	8	69023256	173	breed proportion prediction
BovineHD0200014746	2	51466493	174	breed proportion prediction
BovineHD0800031365	8	105240650	175	breed proportion prediction
BovineHD1100020703	11	72542465	176	breed proportion prediction
BovineHD2900012912	29	42929007	177	breed proportion prediction
BovineHD0300027328	3	94952522	178	breed proportion prediction
BovineHD0200030261	2	105141427	179	breed proportion prediction
BovineHD2700004692	27	16181458	180	breed proportion prediction
BovineHD0500031574	5	109540297	181	breed proportion prediction
BovineHD1100007690	11	25667448	182	breed proportion prediction
BovineHD1800000144	18	946778	183	breed proportion prediction
BovineHD2000009258	20	32129565	184	breed proportion prediction
BovineHD1400001678	14	6296964	185	breed proportion prediction
BovineHD1900011531	19	40336454	186	breed proportion prediction
BovineHD0200011959	2	41135903	187	breed proportion prediction
BovineHD1400013709	14	48290911	188	breed proportion prediction
BovineHD2900015272	29	7659018	189	breed proportion prediction
BovineHD1600017180	16	61285279	190	breed proportion prediction
BovineHD1800016398	18	56128619	191	breed proportion prediction
BovineHD1500002659	15	10117779	192	breed proportion prediction
BovineHD0100037041	1	130419730	193	breed proportion prediction
BovineHD1200015421	12	55697801	194	breed proportion prediction
BovineHD0100002910	1	9355855	195	breed proportion prediction
BovineHD0600016829	6	61209495	196	breed proportion prediction
BovineHD1000023800	10	83527497	197	breed proportion prediction
BovineHD1300013145	13	45139699	198	breed proportion prediction
BovineHD0300034653	3	118837891	199	breed proportion prediction
BovineHD1600018746	16	66207873	200	breed proportion prediction
BovineHD0600004609	6	16886695	201	breed proportion prediction
BovineHD0800005555	8	17741769	202	breed proportion prediction
Hapmap30258-BTA-143119	5	56661587	203	breed proportion prediction
BovineHD1000009997	10	30555866	204	breed proportion prediction
BovineHD2400002084	24	7473571	205	breed proportion prediction
BovineHD1500012144	15	43696058	206	breed proportion prediction
BovineHD4100015849	22	57412647	207	breed proportion prediction
BovineHD2300010400	23	35688283	208	breed proportion prediction
BovineHD2600002074	26	8400580	209	breed proportion prediction
BovineHD0300007686	3	24556317	210	breed proportion prediction
BovineHD0300035377	3	121074367	211	breed proportion prediction
BovineHD0600008247	6	29581402	212	breed proportion prediction
BovineHD0300029539	3	103205949	213	breed proportion prediction
BovineHD0500015292	5	53569283	214	breed proportion prediction
BovineHD1500008816	15	32413052	215	breed proportion prediction
BovineHD2000017112	20	60999651	216	breed proportion prediction
BovineHD0800004671	8	14932451	217	breed proportion prediction
BovineHD1800004312	18	12885587	218	breed proportion prediction
BovineHD0900020816	9	74839864	219	breed proportion prediction
BovineHD1800011707	18	39652260	220	breed proportion prediction
BovineHD0100014922	1	53059951	221	breed proportion prediction
BovineHD0300003429	3	10388858	222	breed proportion prediction
BovineHD0500004250	5	14339284	223	breed proportion prediction
BovineHD0700013754	7	47448847	224	breed proportion prediction
BovineHD1600019212	16	67875934	225	breed proportion prediction
BovineHD2700000769	27	2305579	226	breed proportion prediction
BovineHD0100035940	1	127064068	227	breed proportion prediction
BovineHD1100018824	11	66634744	228	breed proportion prediction
BovineHD2200009078	22	31799587	229	breed proportion prediction
BovineHD2400004659	24	17408023	230	breed proportion prediction
BovineHD2200005237	22	18273305	231	breed proportion prediction
BovineHD0200029902	2	104013115	232	breed proportion prediction
BovineHD0700004830	7	17319317	233	breed proportion prediction
BovineHD0700009008	7	31852331	234	breed proportion prediction
BovineHD1400007410	14	25586296	235	breed proportion prediction
BovineHD0300021451	3	73730078	236	breed proportion prediction
BovineHD1000021915	10	76892360	237	breed proportion prediction
BovineHD0100016335	1	57645525	238	breed proportion prediction
BovineHD0100032057	1	113302576	239	breed proportion prediction
BovineHD2100003076	21	12281816	240	breed proportion prediction
BovineHD0400007558	4	25870177	241	breed proportion prediction
BovineHD0700014031	7	48551098	242	breed proportion prediction
BovineHD1100004439	11	13569814	243	breed proportion prediction
BovineHD1300004578	13	16203807	244	breed proportion prediction
BovineHD2700007493	27	26734102	245	breed proportion prediction
BovineHD0500008436	5	28700882	246	breed proportion prediction
BovineHD1200028035	12	57295626	247	breed proportion prediction
BovineHD1300014886	13	52507315	248	breed proportion prediction
BovineHD0200023218	2	80734611	249	breed proportion prediction
ARS-BFGL-NGS-115219	7	19528939	250	breed proportion prediction
BovineHD1300020242	13	70848660	251	breed proportion prediction
BovineHD0100032933	1	116444661	252	breed proportion prediction
BovineHD1200023065	12	80596683	253	breed proportion prediction
BovineHD1600014516	16	52373835	254	breed proportion prediction
BovineHD0300015488	3	51192564	255	breed proportion prediction
BovineHD1000010222	10	31709137	256	breed proportion prediction
BovineHD1200025776	12	88142613	257	breed proportion prediction
ARS-BFGL-NGS-78148	21	24978101	258	breed proportion prediction
BovineHD0400028910	4	102597116	259	breed proportion prediction
BovineHD2200002192	22	7257257	260	breed proportion prediction
BovineHD1100017787	11	62720969	261	breed proportion prediction
BovineHD0300019371	3	65196159	262	breed proportion prediction
BovineHD0700024899	7	84825306	263	breed proportion prediction
BovineHD1400008039	14	28026533	264	breed proportion prediction
BovineHD1400022450	14	79860824	265	breed proportion prediction
BovineHD0100019013	1	67374876	266	breed proportion prediction
BovineHD0500023239	5	82269902	267	breed proportion prediction
BovineHD1300014009	13	48025165	268	breed proportion prediction
BovineHD2000002383	20	7496742	269	breed proportion prediction
BovineHD0900006925	9	25857998	270	breed proportion prediction
BovineHD0300030211	3	105423051	271	breed proportion prediction
BovineHD2700010552	27	36962764	272	breed proportion prediction
BovineHD0300014168	3	46438963	273	breed proportion prediction
BovineHD0800025821	8	87072248	274	breed proportion prediction
BovineHD0800028957	8	98054103	275	breed proportion prediction
BovineHD1600020182	16	71083442	276	breed proportion prediction
BovineHD2200013311	22	46250930	277	breed proportion prediction
BovineHD0600026579	6	95624188	278	breed proportion prediction
BovineHD0300009104	3	28721681	279	breed proportion prediction
BovineHD0800007001	8	23375051	280	breed proportion prediction
BovineHD1300006264	13	21552659	281	breed proportion prediction
BovineHD1700017793	17	62353666	282	breed proportion prediction
BovineHD0100023587	1	82150801	283	breed proportion prediction
BovineHD1300009946	13	34170740	284	breed proportion prediction
BovineHD2900012599	29	41716606	285	breed proportion prediction
BovineHD2700003203	27	10788391	286	breed proportion prediction
BovineHD0100016907	1	59702276	287	breed proportion prediction
BovineHD0100031612	1	111713684	288	breed proportion prediction
BovineHD1700004433	17	15468450	289	breed proportion prediction
BovineHD2900004784	29	16137026	290	breed proportion prediction
BovineHD0600017655	6	63780309	291	breed proportion prediction
BovineHD0300022762	3	78929368	292	breed proportion prediction
BovineHD0900025273	9	89547261	293	breed proportion prediction
BovineHD1400016444	14	59309835	294	breed proportion prediction
BovineHD0600005282	6	19092886	295	breed proportion prediction
BTB-00272881	6	97826840	296	breed proportion prediction
BovineHD0700007969	7	28252736	297	breed proportion prediction
BovineHD1800002020	18	6124285	298	breed proportion prediction
BovineHD2000020864	20	71363496	299	breed proportion prediction
ARS-BFGL-NGS-106951	23	15526837	300	breed proportion prediction
BovineHD1100019334	11	68432739	301	breed proportion prediction
BovineHD2900015461	29	33401183	302	breed proportion prediction
BovineHD0300023209	3	80807664	303	breed proportion prediction
BovineHD1200006284	12	20932015	304	breed proportion prediction
BovineHD1400003977	14	13776132	305	breed proportion prediction
BovineHD1200018128	12	66432591	306	breed proportion prediction
BovineHD0200040019	2	136494455	307	breed proportion prediction
BovineHD0900005651	9	20904790	308	breed proportion prediction
BovineHD1100013544	11	46478314	309	breed proportion prediction
BovineHD1200005565	12	18431372	310	breed proportion prediction
BovineHD2500005735	25	20759547	311	breed proportion prediction
BovineHD0200036386	2	125331404	312	breed proportion prediction
BovineHD0200039308	2	134629246	313	breed proportion prediction
ARS-BFGL-NGS-24437	8	54528592	314	breed proportion prediction
BovineHD0800029864	8	100934094	315	breed proportion prediction
BovineHD1500005173	15	20468172	316	breed proportion prediction
BovineHD2800000552	28	1440986	317	breed proportion prediction
BovineHD0600032667	6	115187627	318	breed proportion prediction
BovineHD0900028188	9	98337226	319	breed proportion prediction
BovineHD4100013918	19	12255327	320	breed proportion prediction
BovineHD0400001298	4	4696305	321	breed proportion prediction
BovineHD0400005758	4	19229653	322	breed proportion prediction
BovineHD0700026908	7	91997709	323	breed proportion prediction
BovineHD1300014649	13	51236104	324	breed proportion prediction
BovineHD2500011884	25	42459155	325	breed proportion prediction
BovineHD0100024989	1	87899752	326	breed proportion prediction
BovineHD0400009708	4	34170491	327	breed proportion prediction
BovineHD1100029845	11	102526190	328	breed proportion prediction
BovineHD1600010586	16	36955374	329	breed proportion prediction
BovineHD1700001370	17	5109687	330	breed proportion prediction
BovineHD1700019028	17	65954399	331	breed proportion prediction
BovineHD0500013888	5	48033923	332	breed proportion prediction
BovineHD1700018281	17	63607636	333	breed proportion prediction
BovineHD1200000970	12	3070920	334	breed proportion prediction
BovineHD0800016864	8	55931122	335	breed proportion prediction
BovineHD0200006476	2	22807853	336	breed proportion prediction
BovineHD0600010787	6	39119600	337	breed proportion prediction
BovineHD0300014547	3	47862429	338	breed proportion prediction
BovineHD0500032039	5	110917746	339	breed proportion prediction
BovineHD0900019079	9	69039699	340	breed proportion prediction
BovineHD1700009566	17	34527509	341	breed proportion prediction
BovineHD1800015203	18	51899343	342	breed proportion prediction
BovineHD0500034222	5	117855376	343	breed proportion prediction
BovineHD2200004529	22	15528248	344	breed proportion prediction
BovineHD0300033740	3	116243053	345	breed proportion prediction
BovineHD0600009585	6	34332299	346	breed proportion prediction
BovineHD0700008509	7	30199602	347	breed proportion prediction
BovineHD1100023216	11	81112260	348	breed proportion prediction
BovineHD1900018449	19	63710022	349	breed proportion prediction
BovineHD2200012636	22	43607462	350	breed proportion prediction
BovineHD1500017924	15	62450354	351	breed proportion prediction
BovineHD0200014072	2	48657943	352	breed proportion prediction
BovineHD0300024237	3	84835650	353	breed proportion prediction
BovineHD0400021679	4	78212332	354	breed proportion prediction
BovineHD0500007562	5	25894673	355	breed proportion prediction
BovineHD0400024230	4	87413807	356	breed proportion prediction
BovineHD1300005121	13	18002292	357	breed proportion prediction
BovineHD0100027319	1	96112449	358	breed proportion prediction
BovineHD0200037394	2	128743523	359	breed proportion prediction
BovineHD0900012579	9	45285048	360	breed proportion prediction
BovineHD1100017315	11	60792830	361	breed proportion prediction
BovineHD2900009133	29	30769435	362	breed proportion prediction
BovineHD0900014285	9	51803370	363	breed proportion prediction
BovineHD0600016356	6	59514332	364	breed proportion prediction
BovineHD2100018398	21	62739378	365	breed proportion prediction
BovineHD2400006568	24	24138672	366	breed proportion prediction
ARS-BFGL-NGS-10677	5	9126222	367	breed proportion prediction
BovineHD0800032978	8	109598016	368	breed proportion prediction
BovineHD1400014193	14	49970507	369	breed proportion prediction
Hapmap33402-BTA-18602	12	31679957	370	breed proportion prediction
BovineHD0600019967	6	71773032	371	breed proportion prediction
BovineHD0700021989	7	74690873	372	breed proportion prediction
BovineHD2100000262	21	2139368	373	breed proportion prediction
BovineHD2600005064	26	19334750	374	breed proportion prediction
BovineHD2800002298	28	7647843	375	breed proportion prediction
ARS-BFGL-NGS-78520	2	76400643	376	breed proportion prediction
BovineHD0200011402	2	38860897	377	breed proportion prediction
BovineHD1600016565	16	59286863	378	breed proportion prediction
BovineHD2100016245	21	56501955	379	breed proportion prediction
BovineHD0100017400	1	61390655	380	breed proportion prediction
BovineHD0900022381	9	80711917	381	breed proportion prediction
BovineHD2100020883	21	71479429	382	breed proportion prediction
BovineHD2500007612	25	27218254	383	breed proportion prediction
BovineHD2200012971	22	44811911	384	breed proportion prediction
BovineHD0500014613	5	50891165	385	breed proportion prediction
BovineHD0200008993	2	30543543	386	breed proportion prediction
BovineHD1300002159	13	8169274	387	breed proportion prediction
BovineHD2600006481	26	25083551	388	breed proportion prediction
BovineHD1400022083	14	78781503	389	breed proportion prediction
BovineHD1600006388	16	22731266	390	breed proportion prediction
BovineHD0300025912	3	90104169	391	breed proportion prediction
BovineHD2900014433	29	48827681	392	breed proportion prediction
BovineHD0100028901	1	101226343	393	breed proportion prediction
BTB-01502164	4	95309262	394	breed proportion prediction
BovineHD0500006718	5	23110138	395	breed proportion prediction
BovineHD1100012668	11	43239986	396	breed proportion prediction
BovineHD2400004220	24	15376228	397	breed proportion prediction
BovineHD2800011738	28	41688546	398	breed proportion prediction
BovineHD1000025188	10	88481340	399	breed proportion prediction
BovineHD2000010012	20	34911529	400	breed proportion prediction
BovineHD0400003445	4	11362582	401	breed proportion prediction
BovineHD0400027349	4	97786129	402	breed proportion prediction
BovineHD0600013530	6	49251220	403	breed proportion prediction
BovineHD0200007362	2	25650574	404	breed proportion prediction
ARS-BFGL-NGS-103143	12	34013716	405	breed proportion prediction
BovineHD1200026156	12	89309961	406	breed proportion prediction
BovineHD2300004556	23	17827129	407	breed proportion prediction
BovineHD2400006874	24	25485678	408	breed proportion prediction
BovineHD0200025402	2	89491461	409	breed proportion prediction
BovineHD0800002995	8	9309569	410	breed proportion prediction
BovineHD1000031158	10	18759128	411	breed proportion prediction
BovineHD2300002054	23	8137977	412	breed proportion prediction
BovineHD0600011094	6	40727191	413	breed proportion prediction
BovineHD2700011271	27	38927609	414	breed proportion prediction
BovineHD0700006433	7	23443600	415	breed proportion prediction
BovineHD0700016915	7	59080279	416	breed proportion prediction
BovineHD0900030297	9	103454348	417	breed proportion prediction
BovineHD1100018359	11	64857332	418	breed proportion prediction
BovineHD1100020300	11	70817627	419	breed proportion prediction
BovineHD2100004227	21	15530139	420	breed proportion prediction
Hapmap26714-BTA-150277	26	13363059	421	breed proportion prediction
BovineHD1000002162	10	6903474	422	breed proportion prediction
BovineHD0700023786	7	81724962	423	breed proportion prediction
BovineHD1500009743	15	35422232	424	breed proportion prediction
BovineHD0100021081	1	73467682	425	breed proportion prediction
BovineHD0400025767	4	92420213	426	breed proportion prediction
BovineHD0700029843	7	102226367	427	breed proportion prediction
BovineHD1300022822	13	78851568	428	breed proportion prediction
BovineHD1400003663	14	12660047	429	breed proportion prediction
BovineHD0500005224	5	17815628	430	breed proportion prediction
BovineHD0900029196	9	100667865	431	breed proportion prediction
BovineHD1000027402	10	94877096	432	breed proportion prediction
BovineHD2000019846	20	68369398	433	breed proportion prediction
BovineHD0100009948	1	34684996	434	breed proportion prediction
BovineHD0100017862	1	63106054	435	breed proportion prediction
BovineHD0500009193	5	31596991	436	breed proportion prediction
BovineHD1400004514	14	16044125	437	breed proportion prediction
BovineHD2000006967	20	23089608	438	breed proportion prediction
BovineHD0500012149	5	42494283	439	breed proportion prediction
BovineHD0700006826	7	24781853	440	breed proportion prediction
BovineHD1900007583	19	25769913	441	breed proportion prediction
BovineHD2000010714	20	37459854	442	breed proportion prediction
BovineHD2800005165	28	18991735	443	breed proportion prediction
BovineHD0200028950	2	100888577	444	breed proportion prediction
BovineHD0200037047	2	127614061	445	breed proportion prediction
BovineHD0800015124	8	50619460	446	breed proportion prediction
BovineHD0900013718	9	49771078	447	breed proportion prediction
BovineHD1500009094	15	33563247	448	breed proportion prediction
BovineHD1600015871	16	57111792	449	breed proportion prediction
BovineHD0500000395	5	1578413	450	breed proportion prediction
BovineHD0900016697	9	60785037	451	breed proportion prediction
BovineHD1000022827	10	80037177	452	breed proportion prediction
BovineHD2500011436	25	40615964	453	breed proportion prediction
BovineHD2800001714	28	5837393	454	breed proportion prediction
BovineHD0900011584	9	41669756	455	breed proportion prediction
BovineHD2900009638	29	32279042	456	breed proportion prediction
BovineHD2600011124	26	40447014	457	breed proportion prediction
BovineHD0200015596	2	55022058	458	breed proportion prediction
BovineHD0300001270	3	4127166	459	breed proportion prediction
BovineHD2100005259	21	18782069	460	breed proportion prediction
BovineHD2100011476	21	40017829	461	breed proportion prediction
BovineHD2300005069	23	19664981	462	breed proportion prediction
BovineHD2700010179	27	35679172	463	breed proportion prediction
BovineHD0500021284	5	74905374	464	breed proportion prediction
BovineHD0900024310	9	86706377	465	breed proportion prediction
BovineHD1600006803	16	24563642	466	breed proportion prediction
BovineHD2000016215	20	58432832	467	breed proportion prediction
BovineHD0600008620	6	30802306	468	breed proportion prediction
BTB-01499620	12	59264327	469	breed proportion prediction
BovineHD1600001129	16	4040800	470	breed proportion prediction
BovineHD2400005306	24	19962490	471	breed proportion prediction
BovineHD0100026664	1	94027318	472	breed proportion prediction
BovineHD2000000588	20	1746627	473	breed proportion prediction
BovineHD2100001895	21	8503631	474	breed proportion prediction
BovineHD2800006586	28	25715631	475	breed proportion prediction
BovineHD1600011695	16	41790638	476	breed proportion prediction
BovineHD1700000808	17	3424944	477	breed proportion prediction
BovineHD2500000413	25	2043252	478	breed proportion prediction
ARS-BFGL-NGS-101306	2	120073875	479	breed proportion prediction
ARS-BFGL-NGS-118154	15	24518631	480	breed proportion prediction
BovineHD1700005200	17	17974044	481	breed proportion prediction
BovineHD2900014133	29	47811359	482	breed proportion prediction
BovineHD2600005632	26	21875849	483	breed proportion prediction
BovineHD0600028272	6	101340750	484	breed proportion prediction
BovineHD0800028475	8	96363556	485	breed proportion prediction
BovineHD0900026783	9	94470445	486	breed proportion prediction
BovineHD1900015787	19	55804551	487	breed proportion prediction
BovineHD0700027511	7	94431955	488	breed proportion prediction
BovineHD1500004429	15	17476759	489	breed proportion prediction
BovineHD2100017915	21	61530036	490	breed proportion prediction
BovineHD2600003818	26	14935845	491	breed proportion prediction
BovineHD1400017151	14	61824176	492	breed proportion prediction
BovineHD0600021660	6	78161952	493	breed proportion prediction
BovineHD4100011060	14	10603785	494	breed proportion prediction
BovineHD2400017185	24	59463065	495	breed proportion prediction
BovineHD1300020621	13	71857608	496	breed proportion prediction
BovineHD0400012949	4	47225718	497	breed proportion prediction
BovineHD0500032404	5	112121392	498	breed proportion prediction
BovineHD0700032515	7	111412812	499	breed proportion prediction
BovineHD1100031227	11	16886255	500	breed proportion prediction
BovineHD2200017182	22	59190601	501	breed proportion prediction
BTB-01261088	4	83238386	502	breed proportion prediction
BovineHD2000009708	20	33680791	503	breed proportion prediction
BovineHD2200003582	22	12135335	504	breed proportion prediction
BovineHD2400016304	24	56998152	505	breed proportion prediction
BovineHD0300000055	3	318551	506	breed proportion prediction
BovineHD2200008430	22	28968638	507	breed proportion prediction
BTB-00616981	15	76960713	508	breed proportion prediction
BovineHD2600003222	26	12334578	509	breed proportion prediction
BovineHD0100025641	1	90146968	510	breed proportion prediction
BovineHD0500024496	5	86510013	511	breed proportion prediction
BovineHD1400013276	14	46921191	512	breed proportion prediction
BovineHD0100030867	1	109041067	513	breed proportion prediction
BovineHD1900008925	19	30367400	514	breed proportion prediction
BovineHD2600009814	26	35881181	515	breed proportion prediction
BovineHD0700003649	7	13897268	516	breed proportion prediction
BovineHD1300000023	13	185760	517	breed proportion prediction
BovineHD2500001037	25	4591966	518	breed proportion prediction
BovineHD2500005100	25	18116307	519	breed proportion prediction
BovineHD0300012796	3	41930922	520	breed proportion prediction
BovineHD1000018903	10	65574547	521	breed proportion prediction
BovineHD2800009859	28	36172260	522	breed proportion prediction
BovineHD2900011212	29	37095776	523	breed proportion prediction
BovineHD0800027282	8	92005738	524	breed proportion prediction
BovineHD1300000989	13	3692486	525	breed proportion prediction
BovineHD1300007058	13	24447607	526	breed proportion prediction
BovineHD1300011596	13	40213924	527	breed proportion prediction
BovineHD0200005689	2	19822806	528	breed proportion prediction
BovineHD0400023660	4	85563592	529	breed proportion prediction
BovineHD0500012576	5	43881031	530	breed proportion prediction
BovineHD0900017513	9	63848075	531	breed proportion prediction
BovineHD1200026542	12	90539283	532	breed proportion prediction
BovineHD2700012108	27	41756462	533	breed proportion prediction
BovineHD0500006037	5	20905893	534	breed proportion prediction
BovineHD1400009909	14	34381431	535	breed proportion prediction
BovineHD1700000459	17	2065041	536	breed proportion prediction
BovineHD2900002869	29	9843861	537	breed proportion prediction
BTB-00189082	4	54203153	538	breed proportion prediction
BovineHD0700012746	7	43978888	539	breed proportion prediction
BovineHD2000018541	20	64727174	540	breed proportion prediction
BovineHD2100014556	21	50549029	541	breed proportion prediction
BovineHD0500023607	5	83389165	542	breed proportion prediction
ARS-BFGL-NGS-32712	18	11537285	543	breed proportion prediction
BovineHD0700000041	7	213988	544	breed proportion prediction
BovineHD0300012368	3	40602377	545	breed proportion prediction
BovineHD1600014220	16	51103373	546	breed proportion prediction
BovineHD2400008611	24	31702666	547	breed proportion prediction
BovineHD0500030940	5	107460283	548	breed proportion prediction
BovineHD1000024438	10	85691897	549	breed proportion prediction
BovineHD2400012383	24	45174617	550	breed proportion prediction
BovineHD2700009285	27	32861519	551	breed proportion prediction
BovineHD0800014642	8	49002222	552	breed proportion prediction
BovineHD0600009134	6	32598834	553	breed proportion prediction
BovineHD0600029183	6	104544339	554	breed proportion prediction
BovineHD1900000774	19	3349666	555	breed proportion prediction
BovineHD1100022924	11	80073604	556	breed proportion prediction
BovineHD4100008484	11	2774150	557	breed proportion prediction
BovineHD1200010545	12	36042244	558	breed proportion prediction
BovineHD1300016644	13	58066717	559	breed proportion prediction
BovineHD1700015033	17	53213868	560	breed proportion prediction
BovineHD0200032635	2	113293169	561	breed proportion prediction
BovineHD0200033292	2	115425542	562	breed proportion prediction
BovineHD1000007007	10	21598019	563	breed proportion prediction
BovineHD1100002337	11	6276084	564	breed proportion prediction
BovineHD1100003427	11	9769989	565	breed proportion prediction
ARS-BFGL-NGS-76178	27	40015948	566	breed proportion prediction
BovineHD0500019459	5	69435741	567	breed proportion prediction
BovineHD1300024030	13	82779800	568	breed proportion prediction
BovineHD2800002839	28	9310473	569	breed proportion prediction
BovineHD0300031510	3	109602835	570	breed proportion prediction
BovineHD0500018579	5	66372106	571	breed proportion prediction
BovineHD0600031224	6	110578811	572	breed proportion prediction
BovineHD0700002023	7	7947253	573	breed proportion prediction
BovineHD1000017965	10	62290171	574	breed proportion prediction
ARS-BFGL-NGS-65997	15	39291329	575	breed proportion prediction
BovineHD1500017505	15	61079973	576	breed proportion prediction
BovineHD4100001891	3	17166658	577	breed proportion prediction
BovineHD1400018488	14	66090092	578	breed proportion prediction
BovineHD0100042061	1	145706588	579	breed proportion prediction
BovineHD1600022929	16	78735819	580	breed proportion prediction
BovineHD2500002792	25	10421587	581	breed proportion prediction
BovineHD0300011335	3	36352961	582	breed proportion prediction
BovineHD0300026987	3	93634769	583	breed proportion prediction
BovineHD2400003664	24	12952484	584	breed proportion prediction
BovineHD2400010200	24	37317555	585	breed proportion prediction
BovineHD2500009789	25	35544853	586	breed proportion prediction
BovineHD1300001716	13	6705168	587	breed proportion prediction
BovineHD2400009677	24	35152580	588	breed proportion prediction
BovineHD0800021629	8	71869472	589	breed proportion prediction
BovineHD1200006785	12	22667544	590	breed proportion prediction
ARS-BFGL-NGS-115676	4	58942130	591	breed proportion prediction
BovineHD0500015597	5	54699996	592	breed proportion prediction
BovineHD1000023155	10	81183957	593	breed proportion prediction
BovineHD1800014518	18	49261117	594	breed proportion prediction
BovineHD1000001314	10	4297044	595	breed proportion prediction
BovineHD1500007985	15	29746260	596	breed proportion prediction
BovineHD1900016854	19	58994917	597	breed proportion prediction
BovineHD2800010619	28	38366800	598	breed proportion prediction
BovineHD1900011879	19	41683784	599	breed proportion prediction
BovineHD0600033048	6	116344443	600	breed proportion prediction
BovineHD1100025588	11	88799423	601	breed proportion prediction
BovineHD1500017202	15	59653059	602	breed proportion prediction
BovineHD0100005462	1	18100363	603	breed proportion prediction
BovineHD0600015696	6	57335954	604	breed proportion prediction
BovineHD0700030284	7	103685900	605	breed proportion prediction
BovineHD1100015324	11	52286842	606	breed proportion prediction
BovineHD1300007905	13	27251090	607	breed proportion prediction
BovineHD1300011206	13	38945237	608	breed proportion prediction
ARS-BFGL-NGS-111051	20	9230232	609	breed proportion prediction
BovineHD2400003221	24	11441297	610	breed proportion prediction
BovineHD0200029313	2	102022506	611	breed proportion prediction
BovineHD0400032599	4	113072645	612	breed proportion prediction
BovineHD2600000309	26	2064524	613	breed proportion prediction
BovineHD2800004892	28	17464323	614	breed proportion prediction
BovineHD0100019556	1	69067365	615	breed proportion prediction
BovineHD4100001313	2	71233999	616	breed proportion prediction
BovineHD1600020960	16	73771957	617	breed proportion prediction
BovineHD2100007016	21	23911215	618	breed proportion prediction
BovineHD1100024913	11	86804240	619	breed proportion prediction
BovineHD1300023241	13	80270237	620	breed proportion prediction
BovineHD2500001541	25	6137707	621	breed proportion prediction
BovineHD2900007583	29	25936346	622	breed proportion prediction
BovineHD2900010521	29	35013406	623	breed proportion prediction
BovineHD0100012584	1	44138692	624	breed proportion prediction
BovineHD0200034358	2	119049415	625	breed proportion prediction
BovineHD0500030437	5	106057634	626	breed proportion prediction
BovineHD2400011166	24	40388236	627	breed proportion prediction
BovineHD2400014813	24	52413834	628	breed proportion prediction
BovineHD2600007151	26	26879952	629	breed proportion prediction
BovineHD0300033168	3	114665633	630	breed proportion prediction
BovineHD1300009076	13	31210232	631	breed proportion prediction
BovineHD2800004558	28	16365109	632	breed proportion prediction
BovineHD0700000732	7	2674459	633	breed proportion prediction
BovineHD0700027891	7	95796519	634	breed proportion prediction
BovineHD1300016293	13	56857747	635	breed proportion prediction
BovineHD2400015955	24	55870108	636	breed proportion prediction
ARS-BFGL-NGS-107358	28	29084057	637	breed proportion prediction
BovineHD1200017574	12	64102601	638	breed proportion prediction
BovineHD0700022841	7	77860072	639	breed proportion prediction
BovineHD2500008260	25	29704937	640	breed proportion prediction
BovineHD0400016918	4	61742424	641	breed proportion prediction
BovineHD1000020037	10	69918784	642	breed proportion prediction
BovineHD1800007756	18	25167236	643	breed proportion prediction
BovineHD1800015696	18	53404171	644	breed proportion prediction
BovineHD1300004162	13	14670678	645	breed proportion prediction
BovineHD2600002844	26	11027397	646	breed proportion prediction
BovineHD0300001757	3	5697856	647	breed proportion prediction
BovineHD0400011209	4	40417163	648	breed proportion prediction
BovineHD0900004306	9	16087563	649	breed proportion prediction
BovineHD0300026243	3	91231993	650	breed proportion prediction
BovineHD0200023725	2	82984400	651	breed proportion prediction
BovineHD0500026396	5	92934750	652	breed proportion prediction
BovineHD0800029304	8	99168930	653	breed proportion prediction
BovineHD1000000509	10	1769269	654	breed proportion prediction
BovineHD1100028192	11	97062768	655	breed proportion prediction
ARS-BFGL-NGS-104524	21	60277815	656	breed proportion prediction
BovineHD2500010259	25	37025924	657	breed proportion prediction
ARS-BFGL-NGS-100194	4	114744308	658	breed proportion prediction
BovineHD0900002542	9	10397156	659	breed proportion prediction
BovineHD1500018274	15	63764314	660	breed proportion prediction
BovineHD4100014741	20	46875369	661	breed proportion prediction
BovineHD0600012669	6	46544050	662	breed proportion prediction
BovineHD1500021412	15	73997794	663	breed proportion prediction
ARS-BFGL-NGS-87102	20	49859323	664	breed proportion prediction
BovineHD2900000190	29	1245080	665	breed proportion prediction
BovineHD0800007762	8	25690230	666	breed proportion prediction
BovineHD0400007846	4	27124787	667	breed proportion prediction
BovineHD0800026913	8	90531046	668	breed proportion prediction
BovineHD1000004029	10	11909053	669	breed proportion prediction
BovineHD1600003810	16	14065550	670	breed proportion prediction
BovineHD2500010631	25	38116391	671	breed proportion prediction
BovineHD2700006535	27	23238155	672	breed proportion prediction
BovineHD2800011231	28	40578366	673	breed proportion prediction
ARS-BFGL-NGS-18955	10	98705178	674	breed proportion prediction
BovineHD1800005960	18	19125488	675	breed proportion prediction
BovineHD2700007113	27	25357675	676	breed proportion prediction
BovineHD0400017270	4	63094678	677	breed proportion prediction
BovineHD2500002297	25	8722157	678	breed proportion prediction
BovineHD0700014376	7	49682270	679	breed proportion prediction
BTA-120277-no-rs	1	37245658	680	breed proportion prediction
BovineHD1400021632	14	77116926	681	breed proportion prediction
BovineHD0200022667	2	78908890	682	breed proportion prediction
BovineHD0400021101	4	76270503	683	breed proportion prediction
BovineHD1600007675	16	27524172	684	breed proportion prediction
BovineHD2400007557	24	27709482	685	breed proportion prediction
BovineHD2400018403	24	34100655	686	breed proportion prediction
BovineHD2900003685	29	12326982	687	breed proportion prediction
BovineHD0100043370	1	149600877	688	breed proportion prediction
BovineHD0300030653	3	106711938	689	breed proportion prediction
Hapmap25866-BTA-152370	20	21796393	690	breed proportion prediction
BovineHD2700005335	27	18668589	691	breed proportion prediction
BovineHD2500005415	25	19491739	692	breed proportion prediction
BovineHD1000011518	10	37092137	693	breed proportion prediction
BovineHD1000028203	10	97597798	694	breed proportion prediction
ARS-BFGL-NGS-109360	29	45023665	695	breed proportion prediction
BovineHD0400010628	4	37949188	696	breed proportion prediction
BovineHD2000013569	20	48778757	697	breed proportion prediction
BovineHD0600011852	6	43581966	698	breed proportion prediction
BovineHD1000019350	10	67438979	699	breed proportion prediction
BovineHD0100013762	1	48791558	700	breed proportion prediction
BovineHD1600012650	16	45808109	701	breed proportion prediction
ARS-BFGL-NGS-31361	20	26602523	702	breed proportion prediction
BovineHD1000004836	10	14494489	703	breed proportion prediction
BovineHD1100008939	11	29783327	704	breed proportion prediction
BovineHD1100016622	11	57458664	705	breed proportion prediction
BovineHD2100019999	21	68386020	706	breed proportion prediction
BovineHD0100011766	1	41265431	707	breed proportion prediction
BovineHD0300020662	3	70113582	708	breed proportion prediction
BovineHD0800008202	8	27291943	709	breed proportion prediction
BovineHD1900017286	19	60395842	710	breed proportion prediction
BovineHD2600014111	26	48960568	711	breed proportion prediction
BovineHD1200001951	12	6857501	712	breed proportion prediction
BovineHD0200010202	2	34587282	713	breed proportion prediction
BovineHD0200010584	2	36058343	714	breed proportion prediction
BTB-00427067	2	112147748	715	breed proportion prediction
BovineHD0400035903	4	21465348	716	breed proportion prediction
BovineHD0500028680	5	100182261	717	breed proportion prediction
BovineHD1100024163	11	83941217	718	breed proportion prediction
Hapmap41435-BTA-115556	11	95026013	719	breed proportion prediction
BovineHD1700006687	17	23419318	720	breed proportion prediction
BTB-01393971	17	32096554	721	breed proportion prediction
BovineHD1800018363	18	63408191	722	breed proportion prediction
BovineHD1900002364	19	8556415	723	breed proportion prediction
BovineHD0100009473	1	32899906	724	breed proportion prediction
BovineHD0500033602	5	115974203	725	breed proportion prediction
BovineHD2600010690	26	39029294	726	breed proportion prediction
BovineHD2800008687	28	32818865	727	breed proportion prediction
BovineHD2100011228	21	38818036	728	breed proportion prediction
BovineHD1000006590	10	20202413	729	breed proportion prediction
BovineHD2100015727	21	55030918	730	breed proportion prediction
BovineHD2900007169	29	24660372	731	breed proportion prediction
BovineHD0200035985	2	123813818	732	breed proportion prediction
BovineHD0600018130	6	65604011	733	breed proportion prediction
BovineHD0700020856	7	70869607	734	breed proportion prediction
BovineHD1800006360	18	20500824	735	breed proportion prediction
BovineHD1900013035	19	46559966	736	breed proportion prediction
BovineHD1900000353	19	1651670	737	breed proportion prediction
BovineHD2200003958	22	13500445	738	breed proportion prediction
BovineHD2000001743	20	5661375	739	breed proportion prediction
BovineHD2800005774	28	21737636	740	breed proportion prediction
BovineHD1800004656	18	14376817	741	breed proportion prediction
BovineHD0900023247	9	83390330	742	breed proportion prediction
ARS-BFGL-NGS-10037	6	109453976	743	breed proportion prediction
BovineHD0900007828	9	28926809	744	breed proportion prediction
BovineHD1700009195	17	33115134	745	breed proportion prediction
BovineHD2100002581	21	10615353	746	breed proportion prediction
BovineHD2200014453	22	50675854	747	breed proportion prediction
UA-IFASA-9549	14	52508673	748	breed proportion prediction
BovineHD2000018986	20	65887649	749	breed proportion prediction
BovineHD4100016184	23	37422153	750	breed proportion prediction
BovineHD1600009457	16	33140246	751	breed proportion prediction
BovineHD1700013705	17	48608257	752	breed proportion prediction
BovineHD2000019360	20	67041957	753	breed proportion prediction
BovineHD2700009697	27	34457419	754	breed proportion prediction
BTB-01905965	28	15167861	755	breed proportion prediction
BovineHD2900005413	29	18413838	756	breed proportion prediction
BovineHD0600024763	6	90418908	757	breed proportion prediction
BovineHD0400017543	4	64098755	758	breed proportion prediction
BovineHD0100027689	1	97204223	759	breed proportion prediction
BovineHD0800020070	8	66860279	760	breed proportion prediction
BovineHD1100000024	11	128718	761	breed proportion prediction
BovineHD1100027380	11	93955151	762	breed proportion prediction
BovineHD1700011149	17	40594234	763	breed proportion prediction
BovineHD2600006061	26	23476233	764	breed proportion prediction
BovineHD0300010444	3	33474893	765	breed proportion prediction
BovineHD0600029871	6	106394326	766	breed proportion prediction
BovineHD1000024182	10	84685613	767	breed proportion prediction
BovineHD4100018457	28	3777859	768	breed proportion prediction
BovineHD0300011971	3	38997243	769	breed proportion prediction
ARS-BFGL-NGS-5371	11	82833655	770	breed proportion prediction
BovineHD1200008574	12	28998798	771	breed proportion prediction
BovineHD1800001350	18	4617525	772	breed proportion prediction
BovineHD1900014348	19	51307828	773	breed proportion prediction
BovineHD2200011292	22	39440806	774	breed proportion prediction
BovineHD2400013207	24	47477738	775	breed proportion prediction
BovineHD0900010672	9	38427192	776	breed proportion prediction
BovineHD1100009249	11	30940741	777	breed proportion prediction
BovineHD1800000611	18	2252351	778	breed proportion prediction
BovineHD2200008758	22	30406776	779	breed proportion prediction
BovineHD0300031123	3	108296329	780	breed proportion prediction
BovineHD0600004145	6	15311520	781	breed proportion prediction
BovineHD2200002853	22	9570958	782	breed proportion prediction
BovineHD0200019948	2	69148375	783	breed proportion prediction
BovineHD0700019501	7	66908519	784	breed proportion prediction
Hapmap60175-rs29026961	9	12551343	785	breed proportion prediction
BovineHD1100016965	11	59112322	786	breed proportion prediction
BovineHD2800008332	28	31630078	787	breed proportion prediction
BovineHD0200005333	2	18591941	788	breed proportion prediction
BovineHD1000008777	10	26900337	789	breed proportion prediction
BovineHD4100000442	1	76619213	790	breed proportion prediction
BovineHD0100018525	1	65643272	791	breed proportion prediction
BovineHD0900027581	9	96788662	792	breed proportion prediction
BovineHD1600019684	16	69357055	793	breed proportion prediction
BovineHD0200009613	2	32586350	794	breed proportion prediction
BovineHD2500000703	25	3256671	795	breed proportion prediction
BTB-00494575	12	50838618	796	breed proportion prediction
BovineHD1300017955	13	62826097	797	breed proportion prediction
BovineHD0500008732	5	29859055	798	breed proportion prediction
BovineHD0100007160	1	24230549	799	breed proportion prediction
BovineHD0100015383	1	54617905	800	breed proportion prediction
BovineHD0100028218	1	98813369	801	breed proportion prediction
BovineHD0100038869	1	136510024	802	breed proportion prediction
BTB-01953426	5	33709003	803	breed proportion prediction
BovineHD1300002734	13	10123336	804	breed proportion prediction
BovineHD1600004184	16	15434589	805	breed proportion prediction
BovineHD0400034482	4	117848640	806	breed proportion prediction
BovineHD0100034358	1	121405020	807	breed proportion prediction
BovineHD0300006733	3	21349906	808	breed proportion prediction
BovineHD0600010565	6	38069453	809	breed proportion prediction
BovineHD0900002221	9	9145056	810	breed proportion prediction
BovineHD0900012026	9	43344331	811	breed proportion prediction
BovineHD2700013149	27	45173900	812	breed proportion prediction
BovineHD0100035505	1	125940451	813	breed proportion prediction
BovineHD0800031739	8	106371051	814	breed proportion prediction
BovineHD1800019681	18	40803891	815	breed proportion prediction
BovineHD2100010048	21	35034203	816	breed proportion prediction
BovineHD0200005944	2	20862689	817	breed proportion prediction
BovineHD0400004979	4	16966354	818	breed proportion prediction
BovineHD2600011465	26	41520305	819	breed proportion prediction
BovineHD2600014650	26	50658984	820	breed proportion prediction
BovineHD2000014494	20	52681298	821	breed proportion prediction
BovineHD0700025180	7	85843110	822	breed proportion prediction
ARS-BFGL-NGS-109934	8	13822797	823	breed proportion prediction
BovineHD1300012411	13	42646314	824	breed proportion prediction
BovineHD1600000604	16	2198851	825	breed proportion prediction
BovineHD0400020589	4	74394914	826	breed proportion prediction
BovineHD1200013241	12	48224753	827	breed proportion prediction
BovineHD0700031383	7	107648814	828	breed proportion prediction
BovineHD0900006257	9	23250833	829	breed proportion prediction
BovineHD1100015060	11	51257191	830	breed proportion prediction
BovineHD1200007492	12	24797527	831	breed proportion prediction
BovineHD1400011935	14	41905037	832	breed proportion prediction
BovineHD2300001206	23	5077287	833	breed proportion prediction
BovineHD1300003833	13	13373649	834	breed proportion prediction
BovineHD1700016377	17	57796861	835	breed proportion prediction
BovineHD0100013036	1	45671610	836	breed proportion prediction
BovineHD1400005397	14	18771915	837	breed proportion prediction
BovineHD0300021177	3	72319174	838	breed proportion prediction
BovineHD1600020500	16	72167517	839	breed proportion prediction
BovineHD0100046153	1	157685560	840	breed proportion prediction
BovineHD0600000341	6	1405878	841	breed proportion prediction
BovineHD1500018517	15	64793885	842	breed proportion prediction
BovineHD1600004827	16	17855544	843	breed proportion prediction
BovineHD1700015591	17	54935570	844	breed proportion prediction
BTB-00920733	26	4160853	845	breed proportion prediction
BovineHD0400016368	4	60295034	846	breed proportion prediction
BovineHD0300026612	3	92405594	847	breed proportion prediction
BovineHD1800011004	18	36655245	848	breed proportion prediction
BovineHD0200013696	2	47232236	849	breed proportion prediction
BovineHD0200017628	2	61370042	850	breed proportion prediction
BovineHD0200030990	2	107657002	851	breed proportion prediction
BovineHD1700012083	17	43563481	852	breed proportion prediction
BovineHD1300019293	13	67900851	853	breed proportion prediction
BovineHD1800008984	18	28894589	854	breed proportion prediction
BovineHD0500019765	5	70568914	855	breed proportion prediction
BovineHD1400023217	14	82178119	856	breed proportion prediction
BovineHD2400000589	24	2247193	857	breed proportion prediction
BovineHD0100044034	1	151584570	858	breed proportion prediction
BovineHD0800010193	8	34269690	859	breed proportion prediction
BovineHD1900011033	19	37999141	860	breed proportion prediction
BovineHD2100003488	21	13399674	861	breed proportion prediction
BovineHD0400006974	4	23670237	862	breed proportion prediction
BovineHD1000027079	10	93820437	863	breed proportion prediction
BovineHD0600006631	6	23996943	864	breed proportion prediction
BovineHD0800012737	8	42787890	865	breed proportion prediction
BovineHD1100010296	11	34765428	866	breed proportion prediction
ARS-BFGL-NGS-106409	4	9048776	867	breed proportion prediction
BovineHD1000022507	10	78644571	868	breed proportion prediction
ARS-BFGL-NGS-87825	13	60326861	869	breed proportion prediction
BovineHD4100012894	17	13892243	870	breed proportion prediction
BovineHD2000020380	20	69837106	871	breed proportion prediction
BovineHD1800013111	18	44257975	872	breed proportion prediction
BovineHD1200022153	12	77902217	873	breed proportion prediction
BovineHD1800003487	18	9817359	874	breed proportion prediction
BovineHD1900010641	19	36721277	875	breed proportion prediction
BovineHD2300003385	23	13589426	876	breed proportion prediction
BovineHD0200019075	2	65915838	877	breed proportion prediction
BovineHD1300021260	13	73766589	878	breed proportion prediction
BovineHD2400017633	24	60831964	879	breed proportion prediction
BovineHD0100025271	1	88946242	880	breed proportion prediction
BovineHD0300022268	3	77024692	881	breed proportion prediction
BovineHD0700009870	7	34553412	882	breed proportion prediction
ARS-BFGL-NGS-23063	17	28862421	883	breed proportion prediction
BovineHD0100012163	1	42684160	884	breed proportion prediction
BovineHD2200009715	22	33818767	885	breed proportion prediction
BovineHD2300015350	23	48348308	886	breed proportion prediction
BovineHD0100015655	1	55699471	887	breed proportion prediction
BovineHD0200007715	2	26663654	888	breed proportion prediction
ARS-BFGL-NGS-39239	4	1598747	889	breed proportion prediction
BovineHD1200018896	12	69022000	890	breed proportion prediction
BovineHD1500019378	15	67290015	891	breed proportion prediction
BovineHD1800014162	18	48042536	892	breed proportion prediction
BovineHD2400012092	24	43774549	893	breed proportion prediction
BovineHD0100002319	1	7085553	894	breed proportion prediction
Hapmap36188-SCAFFOLD195047_10250	11	69447012	895	breed proportion prediction
BovineHD0400000790	4	3222761	896	breed proportion prediction
BovineHD1800010055	18	33160291	897	breed proportion prediction
BovineHD1200011559	12	40670442	898	breed proportion prediction
BovineHD0400030532	4	107307344	899	breed proportion prediction
BovineHD0600000809	6	3257817	900	breed proportion prediction
BovineHD1000009196	10	27976538	901	breed proportion prediction
BovineHD2300000380	23	2116135	902	breed proportion prediction
BovineHD0200018163	2	62908355	903	breed proportion prediction
BovineHD4100005323	6	87320536	904	breed proportion prediction
BovineHD1500001928	15	7627438	905	breed proportion prediction
BovineHD2600010128	26	36913461	906	breed proportion prediction
ARS-BFGL-NGS-5130	10	52033595	907	breed proportion prediction
BovineHD1000002734	10	8324636	908	breed proportion prediction
BovineHD1400015198	14	54059962	909	breed proportion prediction
BovineHD2300013180	23	45406791	910	breed proportion prediction
BovineHD0200000299	2	1062157	911	breed proportion prediction
BovineHD0200008143	2	27871204	912	breed proportion prediction
BovineHD0300031862	3	110732733	913	breed proportion prediction
ARS-BFGL-NGS-112324	12	52158780	914	breed proportion prediction
ARS-BFGL-NGS-19638	13	35974760	915	breed proportion prediction
BovineHD2200007482	22	25486644	916	breed proportion prediction
BovineHD2300015761	23	50450850	917	breed proportion prediction
BovineHD2100006305	21	21437407	918	breed proportion prediction
BovineHD2200000877	22	3257363	919	breed proportion prediction
BTA-16208-no-rs	29	21359146	920	breed proportion prediction
BovineHD0100020207	1	70676507	921	breed proportion prediction
BovineHD2800007386	28	27975816	922	breed proportion prediction
BovineHD0100031184	1	110055501	923	breed proportion prediction
BovineHD0100046621	1	141003954	924	breed proportion prediction
BovineHD1200025102	12	86493510	925	breed proportion prediction
BovineHD1700007018	17	24906443	926	breed proportion prediction
BTA-120148-no-rs	20	42804534	927	breed proportion prediction
ARS-BFGL-NGS-118140	2	129768904	928	breed proportion prediction
BovineHD0100033875	1	119778628	929	breed proportion prediction
BovineHD0300016796	3	55622804	930	breed proportion prediction
BovineHD0900011265	9	40638213	931	breed proportion prediction
BovineHD1700022321	17	46820141	932	breed proportion prediction
BovineHD1000024712	10	86759012	933	breed proportion prediction
ARS-BFGL-NGS-78179	1	15048776	934	breed proportion prediction
BovineHD0700020015	7	68356877	935	breed proportion prediction
BovineHD0200014981	2	52501641	936	breed proportion prediction
BovineHD0500033212	5	114897745	937	breed proportion prediction
BovineHD4100006649	8	30336155	938	breed proportion prediction
BovineHD1000016012	10	53906115	939	breed proportion prediction
BovineHD1100024585	11	85631242	940	breed proportion prediction
BovineHD2400011646	24	41967604	941	breed proportion prediction
BovineHD0300023957	3	83816312	942	breed proportion prediction
BovineHD0100036344	1	128544881	943	breed proportion prediction
BovineHD1600013321	16	48255678	944	breed proportion prediction
BovineHD2000004563	20	14942815	945	breed proportion prediction
BovineHD2400002764	24	9755151	946	breed proportion prediction
BovineHD0300007327	3	23430573	947	breed proportion prediction
BovineHD1900003921	19	14747159	948	breed proportion prediction
BovineHD4100011668	14	63927092	949	breed proportion prediction
BovineHD1500024533	15	83647514	950	breed proportion prediction
BovineHD1700012322	17	44593418	951	breed proportion prediction
Hapmap55954-rs29018921	9	87888653	952	breed proportion prediction
BovineHD0700013042	7	45374348	953	breed proportion prediction
BovineHD0400002412	4	7814840	954	breed proportion prediction
BovineHD1100012918	11	44411743	955	breed proportion prediction
BovineHD2200015243	22	53786425	956	breed proportion prediction
BovineHD0400031323	4	109407145	957	breed proportion prediction
BovineHD1800009293	18	30171176	958	breed proportion prediction
BovineHD1900005434	19	18946566	959	breed proportion prediction
BovineHD4100005679	7	1370974	960	breed proportion prediction
BovineHD1300008774	13	30081764	961	breed proportion prediction
BovineHD2300003097	23	12470152	962	breed proportion prediction
BovineHD0100039398	1	138095939	963	breed proportion prediction
BovineHD0400015662	4	57369407	964	breed proportion prediction
BovineHD0600018685	6	67687548	965	breed proportion prediction
BovineHD2400006273	24	23008500	966	breed proportion prediction
BovineHD0500001487	5	5546813	967	breed proportion prediction
BovineHD0900009621	9	35106906	968	breed proportion prediction
BovineHD1100006179	11	20452022	969	breed proportion prediction
BovineHD1300005630	13	19432391	970	breed proportion prediction
BovineHD2300006599	23	24446198	971	breed proportion prediction
BovineHD1000017451	10	59592688	972	breed proportion prediction
BovineHD0300006225	3	19528383	973	breed proportion prediction
Hapmap58361-rs29011460	3	86762502	974	breed proportion prediction
BovineHD1000005530	10	16576700	975	breed proportion prediction
BovineHD0500015028	5	52318179	976	breed proportion prediction
BovineHD0300009519	3	30249060	977	breed proportion prediction
BovineHD0300028062	3	97854341	978	breed proportion prediction
BovineHD0400009116	4	32006704	979	breed proportion prediction
BovineHD0500017096	5	61058924	980	breed proportion prediction
BovineHD0500032811	5	113644706	981	breed proportion prediction
BovineHD1200000539	12	1914357	982	breed proportion prediction
BovineHD1400007754	14	26969790	983	breed proportion prediction
BovineHD0200012212	2	42184025	984	breed proportion prediction
BovineHD0700032176	7	110279906	985	breed proportion prediction
BovineHD1700005738	17	19742492	986	breed proportion prediction
BTB-00687950	2	132848570	987	breed proportion prediction
BovineHD1500023373	15	80180810	988	breed proportion prediction
BovineHD2000003587	20	11218984	989	breed proportion prediction
BovineHD2900008332	29	28266402	990	breed proportion prediction
BovineHD1400011668	14	40780414	991	breed proportion prediction
BovineHD1600004500	16	16618966	992	breed proportion prediction
BovineHD1800007329	18	23855337	993	breed proportion prediction
BovineHD2500000007	25	45134	994	breed proportion prediction
BovineHD1000010508	10	32924658	995	breed proportion prediction
BovineHD1400021026	14	74905073	996	breed proportion prediction
BovineHD1600010887	16	37992993	997	breed proportion prediction
BovineHD2300001668	23	6686858	998	breed proportion prediction
BovineHD0100026433	1	92975106	999	breed proportion prediction
BovineHD0700015762	7	54509923	1000	breed proportion prediction
BovineHD2400018070	24	62155993	1001	breed proportion prediction
BovineHD1100010687	11	36051232	1002	breed proportion prediction
ARS-BFGL-NGS-94706	14	1696470	1003	breed proportion prediction
BovineHD0100011201	1	39013284	1004	breed proportion prediction
BovineHD1200014909	12	53885822	1005	breed proportion prediction
BovineHD1400018145	14	65013283	1006	breed proportion prediction
BovineHD1700003479	17	12099668	1007	breed proportion prediction
BovineHD0400008482	4	29791365	1008	breed proportion prediction
BovineHD0300000493	3	1813031	1009	breed proportion prediction
BovineHD0600022407	6	81344964	1010	breed proportion prediction
BovineHD1000016902	10	56833478	1011	breed proportion prediction
BovineHD0800027646	8	93078393	1012	breed proportion prediction
BovineHD1300024988	13	46642208	1013	breed proportion prediction
BovineHD1400018999	14	68052697	1014	breed proportion prediction
BovineHD1500020975	15	72764499	1015	breed proportion prediction
BovineHD0100006502	1	21957664	1016	breed proportion prediction
BovineHD0100008662	1	29267627	1017	breed proportion prediction
BovineHD1200026849	12	27789707	1018	breed proportion prediction
BovineHD2400014134	24	50576792	1019	breed proportion prediction
BovineHD4100016689	24	49140013	1020	breed proportion prediction
BovineHD1000013719	10	45655071	1021	breed proportion prediction
BovineHD4100008621	11	22501811	1022	breed proportion prediction
BovineHD2900013161	29	43951098	1023	breed proportion prediction
BovineHD0600028559	6	102641919	1024	breed proportion prediction
BovineHD0900003734	9	14311864	1025	breed proportion prediction
BovineHD2200005579	22	19312077	1026	breed proportion prediction
BovineHD0300032443	3	112588871	1027	breed proportion prediction
BovineHD1500008248	15	30807598	1028	breed proportion prediction
ARS-BFGL-NGS-34349	20	57403850	1029	breed proportion prediction
BovineHD0100009210	1	31641787	1030	breed proportion prediction
ARS-USMARC-116	7	98566391	1031	breed proportion prediction
BovineHD1100026688	11	91918264	1032	breed proportion prediction
BovineHD0300029878	3	104298815	1033	breed proportion prediction
BovineHD0500021692	5	76062666	1034	breed proportion prediction
BTB-01252321	14	22643306	1035	breed proportion prediction
BovineHD2300004271	23	16658421	1036	breed proportion prediction
BovineHD0600012336	6	45290014	1037	breed proportion prediction
BovineHD1500000589	15	2551329	1038	breed proportion prediction
BovineHD2500003984	25	14231001	1039	breed proportion prediction
BovineHD0500016789	5	59984551	1040	breed proportion prediction
BovineHD0200021323	2	74404933	1041	breed proportion prediction
BovineHD0900017818	9	64896484	1042	breed proportion prediction
BovineHD2900001322	29	4639438	1043	breed proportion prediction
BovineHD0200025894	2	91017349	1044	breed proportion prediction
BovineHD0300014962	3	49343265	1045	breed proportion prediction
BovineHD1600017681	16	63012219	1046	breed proportion prediction
BovineHD2700004369	27	15129280	1047	breed proportion prediction
BovineHD0600030543	6	108387479	1048	breed proportion prediction
BovineHD2900004009	29	13548119	1049	breed proportion prediction
ARS-BFGL-NGS-36683	2	95861435	1050	breed proportion prediction
BovineHD1000014548	10	48359318	1051	breed proportion prediction
BovineHD1600009825	16	34354132	1052	breed proportion prediction
BovineHD2800006334	28	24366477	1053	breed proportion prediction
BovineHD0500003632	5	12311847	1054	breed proportion prediction
BovineHD1600008860	16	31240205	1055	breed proportion prediction
ARS-BFGL-BAC-11750	1	19778380	1056	breed proportion prediction
BovineHD1200012419	12	44745418	1057	breed proportion prediction
BovineHD1500001191	15	4959670	1058	breed proportion prediction
BovineHD1700010420	17	38200455	1059	breed proportion prediction
BovineHD1900018697	19	35328429	1060	breed proportion prediction
BovineHD0500034992	5	119776431	1061	breed proportion prediction
BovineHD1400019556	14	69706355	1062	breed proportion prediction
BovineHD2000015187	20	55463512	1063	breed proportion prediction
BovineHD1200003492	12	12110002	1064	breed proportion prediction
BovineHD0400030100	4	106301401	1065	breed proportion prediction
BovineHD1900009698	19	32893277	1066	breed proportion prediction
ARS-BFGL-NGS-10818	26	32497450	1067	breed proportion prediction
BovineHD0100038208	1	134376472	1068	breed proportion prediction
BovineHD0300003057	3	9384313	1069	breed proportion prediction
BovineHD0300008238	3	26106137	1070	breed proportion prediction
BTB-01148969	7	112628884	1071	breed proportion prediction
BovineHD1000026693	10	92355833	1072	breed proportion prediction
BovineHD1100000367	11	1134468	1073	breed proportion prediction
BovineHD0500010362	5	36116568	1074	breed proportion prediction
BovineHD0200028343	2	98537171	1075	breed proportion prediction
BovineHD0400027879	4	99579126	1076	breed proportion prediction
BovineHD0600021102	6	75870698	1077	breed proportion prediction
BovineHD0800022771	8	75957051	1078	breed proportion prediction
BovineHD0500011793	5	41319920	1079	breed proportion prediction
BovineHD0500022299	5	78571430	1080	breed proportion prediction
BovineHD1100031095	11	106927431	1081	breed proportion prediction
BovineHD1200012955	12	47139521	1082	breed proportion prediction
BovineHD1500005713	15	22495815	1083	breed proportion prediction
ARS-BFGL-NGS-75298	25	28272468	1084	breed proportion prediction
BovineHD0800010695	8	36004794	1085	breed proportion prediction
BovineHD1400010472	14	36382616	1086	breed proportion prediction
BovineHD0300008824	3	27676796	1087	breed proportion prediction
BovineHD1100001414	11	3828573	1088	breed proportion prediction
BovineHD1700016832	17	59353497	1089	breed proportion prediction
BovineHD0800002169	8	6784561	1090	breed proportion prediction
BovineHD2800012306	28	43319100	1091	breed proportion prediction
BovineHD0200025118	2	88479372	1092	breed proportion prediction
BovineHD1000000061	10	379817	1093	breed proportion prediction
BovineHD1200010924	12	37670696	1094	breed proportion prediction
BovineHD1300016918	13	59083961	1095	breed proportion prediction
BovineHD1900009320	19	31679509	1096	breed proportion prediction
BTA-63250-no-rs	27	12011926	1097	breed proportion prediction
BovineHD2200001326	22	4835070	1098	breed proportion prediction
BovineHD0600002327	6	9911047	1099	breed proportion prediction
BovineHD0800019303	8	64424957	1100	breed proportion prediction
BovineHD0800024943	8	83863416	1101	breed proportion prediction
ARS-BFGL-NGS-24148	11	19182886	1102	breed proportion prediction
BovineHD0700022337	7	76105702	1103	breed proportion prediction
BovineHD1100008005	11	26856305	1104	breed proportion prediction
BovineHD0200035446	2	122196582	1105	breed proportion prediction
BovineHD0400013530	4	49233358	1106	breed proportion prediction
BovineHD0700001850	7	6373115	1107	breed proportion prediction
BovineHD0900018486	9	66992614	1108	breed proportion prediction
BovineHD1300007436	13	25637986	1109	breed proportion prediction
BovineHD1400023602	14	83547949	1110	breed proportion prediction
BovineHD1500010005	15	36454331	1111	breed proportion prediction
BovineHD2000021199	20	59953440	1112	breed proportion prediction
BovineHD1000011284	10	35986038	1113	breed proportion prediction
BovineHD4100012734	16	75416400	1114	breed proportion prediction
BovineHD2300000926	23	4060337	1115	breed proportion prediction
BovineHD0500011104	5	38810584	1116	breed proportion prediction
BovineHD1600023755	16	81210956	1117	breed proportion prediction
BovineHD1000029145	10	100669009	1118	breed proportion prediction
BovineHD1900002898	19	10658760	1119	breed proportion prediction
BovineHD2700012600	27	43485738	1120	breed proportion prediction
BovineHD1200002627	12	9564246	1121	breed proportion prediction
BovineHD2400007264	24	26649952	1122	breed proportion prediction
BovineHD2600013053	26	46135883	1123	breed proportion prediction
BovineHD0200007000	2	24385607	1124	breed proportion prediction
BovineHD0500016586	5	58936366	1125	breed proportion prediction
BovineHD1500022958	15	78911924	1126	breed proportion prediction
BovineHD0700015307	7	53182576	1127	breed proportion prediction
BovineHD2600000051	26	892203	1128	breed proportion prediction
BovineHD0400028221	4	100717690	1129	breed proportion prediction
BovineHD1700014312	17	50270332	1130	breed proportion prediction
BovineHD2000009006	20	31107021	1131	breed proportion prediction
BovineHD2400008185	24	30179484	1132	breed proportion prediction
BovineHD1500015954	15	55202292	1133	breed proportion prediction
BovineHD2600008045	26	30073261	1134	breed proportion prediction
BovineHD1000031264	10	25140684	1135	breed proportion prediction
BovineHD0300021984	3	75791287	1136	breed proportion prediction
BovineHD0400008740	4	30818699	1137	breed proportion prediction
BovineHD0600020521	6	73656373	1138	breed proportion prediction
BovineHD1200007875	12	26185651	1139	breed proportion prediction
BovineHD2200012207	22	42170666	1140	breed proportion prediction
BovineHD2600005367	26	20722457	1141	breed proportion prediction
BovineHD0200002190	2	7462607	1142	breed proportion prediction
BovineHD1000020899	10	73469919	1143	breed proportion prediction
BovineHD1100003095	11	8689799	1144	breed proportion prediction
BovineHD1600005924	16	21219070	1145	breed proportion prediction
BovineHD0100007835	1	26421464	1146	breed proportion prediction
BovineHD0100008935	1	30348841	1147	breed proportion prediction
BovineHD0300019925	3	67376336	1148	breed proportion prediction
BovineHD1200005115	12	16859209	1149	breed proportion prediction
BovineHD1200022598	12	79263948	1150	breed proportion prediction
BovineHD1200023524	12	81836669	1151	breed proportion prediction
BovineHD0400019859	4	71595385	1152	breed proportion prediction
BovineHD0600006907	6	25084919	1153	breed proportion prediction
BovineHD1700002629	17	9321513	1154	breed proportion prediction
BovineHD0100001341	1	4015647	1155	breed proportion prediction
BovineHD4100000807	1	144019451	1156	breed proportion prediction
BovineHD1200016876	12	61574386	1157	breed proportion prediction
BovineHD1800011405	18	38244155	1158	breed proportion prediction
BovineHD2300012299	23	42613059	1159	breed proportion prediction
BovineHD2300013587	23	46827847	1160	breed proportion prediction
BovineHD0600019438	6	70225205	1161	breed proportion prediction
BovineHD0900014687	9	53379687	1162	breed proportion prediction
BovineHD1100002750	11	7430787	1163	breed proportion prediction
BovineHD1800009602	18	31636968	1164	breed proportion prediction
BovineHD0200003886	2	13798154	1165	breed proportion prediction
BovineHD1600011331	16	39732919	1166	breed proportion prediction
BovineHD0600002790	6	11572762	1167	breed proportion prediction
BovineHD1800013559	18	46186501	1168	breed proportion prediction
BovineHD1900004534	19	16435725	1169	breed proportion prediction
BovineHD0800012322	8	41373231	1170	breed proportion prediction
BovineHD0800015900	8	52987500	1171	breed proportion prediction
BTB-01429039	8	112571608	1172	breed proportion prediction
BovineHD1600001637	16	5760479	1173	breed proportion prediction
BovineHD1800017872	18	61985388	1174	breed proportion prediction
BovineHD0300000885	3	3024408	1175	breed proportion prediction
BovineHD0500017870	5	63876783	1176	breed proportion prediction
BovineHD0500029273	5	102157891	1177	breed proportion prediction
BovineHD2300010087	23	34328069	1178	breed proportion prediction
BovineHD0300025350	3	88454234	1179	breed proportion prediction
BovineHD0600013900	6	50512471	1180	breed proportion prediction
BovineHD1400009522	14	33223932	1181	breed proportion prediction
BovineHD2100008334	21	28829531	1182	breed proportion prediction
BovineHD0800023879	8	79892094	1183	breed proportion prediction
BovineHD0900029842	9	102210859	1184	breed proportion prediction
ARS-BFGL-NGS-18191	13	74919430	1185	breed proportion prediction
BovineHD1400011413	14	39726880	1186	breed proportion prediction
BovineHD1100012049	11	41134920	1187	breed proportion prediction
BovineHD2400004952	24	18818592	1188	breed proportion prediction
BovineHD0500018250	5	65157731	1189	breed proportion prediction
BovineHD0800006089	8	19717366	1190	breed proportion prediction
BovineHD0800011968	8	40363135	1191	breed proportion prediction
BovineHD0900021944	9	78794794	1192	breed proportion prediction
BTB-01875088	7	37150427	1193	breed proportion prediction
ARS-BFGL-NGS-102487	10	42060020	1194	breed proportion prediction
BTB-00442438	10	89826995	1195	breed proportion prediction
BovineHD0300013808	3	45191320	1196	breed proportion prediction
BovineHD1900005824	19	20365356	1197	breed proportion prediction
BovineHD2300015113	23	52025946	1198	breed proportion prediction
BovineHD0800030468	8	102515172	1199	breed proportion prediction
BovineHD4100000027	1	2824934	1200	breed proportion prediction
BovineHD0100022381	1	77696214	1201	breed proportion prediction
BTB-00364735	8	88545459	1202	breed proportion prediction
BovineHD2900004307	29	14661391	1203	breed proportion prediction
BovineHD0400001694	4	5981687	1204	breed proportion prediction
BovineHD0500000999	5	3985363	1205	breed proportion prediction
BovineHD0900008744	9	32148863	1206	breed proportion prediction
BovineHD0700031703	7	108802964	1207	breed proportion prediction
BovineHD0800013991	8	46712107	1208	breed proportion prediction
BovineHD2200013586	22	47287311	1209	breed proportion prediction
BovineHD2700008052	27	29195492	1210	breed proportion prediction
BovineHD0100022753	1	79088074	1211	breed proportion prediction
BovineHD0400003711	4	12441947	1212	breed proportion prediction
BovineHD1700003016	17	10505416	1213	breed proportion prediction
BovineHD1800008225	18	26546446	1214	breed proportion prediction
BovineHD0300017844	3	59334096	1215	breed proportion prediction
BovineHD0900019694	9	71082317	1216	breed proportion prediction
BovineHD1100010059	11	33560883	1217	breed proportion prediction
BovineHD0500013248	5	46123693	1218	breed proportion prediction
Hapmap36763-SCAFFOLD240007_5847	14	9215622	1219	breed proportion prediction
BovineHD1000026034	10	90847397	1220	breed proportion prediction
BovineHD1500003984	15	15861017	1221	breed proportion prediction
BovineHD1300017695	13	61824282	1222	breed proportion prediction
ARS-BFGL-NGS-88422	19	27965234	1223	breed proportion prediction
BovineHD2600013716	26	47654169	1224	breed proportion prediction
BovineHD0200019623	2	67910381	1225	breed proportion prediction
BovineHD0300013108	3	43106147	1226	breed proportion prediction
BovineHD1000017210	10	58272579	1227	breed proportion prediction
BovineHD1400000703	14	3572279	1228	breed proportion prediction
BovineHD0200000899	2	3358138	1229	breed proportion prediction
BovineHD0600017337	6	62764758	1230	breed proportion prediction
BovineHD2100015368	21	53702150	1231	breed proportion prediction
BovineHD1700008500	17	30119912	1232	breed proportion prediction
BovineHD2600009434	26	34729846	1233	breed proportion prediction
BovineHD0600032043	6	113286252	1234	breed proportion prediction
ARS-BFGL-NGS-99274	21	58409066	1235	breed proportion prediction
BovineHD0600022012	6	79663148	1236	breed proportion prediction
BovineHD0100045615	1	156182243	1237	breed proportion prediction
BovineHD0500025518	5	89818237	1238	breed proportion prediction
BovineHD0700031036	7	106218568	1239	breed proportion prediction
BovineHD1200004029	12	13682141	1240	breed proportion prediction
BovineHD1300006667	13	22790274	1241	breed proportion prediction
BovineHD0100044400	1	152622053	1242	breed proportion prediction
BovineHD0400010081	4	35974680	1243	breed proportion prediction
BovineHD1200000014	12	76236	1244	breed proportion prediction
BovineHD2000004260	20	13278068	1245	breed proportion prediction
BovineHD2200011725	22	40969221	1246	breed proportion prediction
BovineHD2400002438	24	8613119	1247	breed proportion prediction
BovineHD0500009461	5	32600214	1248	breed proportion prediction
BovineHD0100005031	1	16570038	1249	breed proportion prediction
BovineHD2000011072	20	38931612	1250	breed proportion prediction
ARS-BFGL-NGS-18068	16	53670653	1251	breed proportion prediction
BovineHD1000010785	10	34098064	1252	breed proportion prediction
BovineHD2800003919	28	13754979	1253	breed proportion prediction
BovineHD2000017655	20	62447115	1254	breed proportion prediction
BovineHD2200014801	22	52047506	1255	breed proportion prediction
BovineHD0300010943	3	35265430	1256	breed proportion prediction
BovineHD0400025086	4	90540601	1257	breed proportion prediction
BovineHD0400035350	4	10203198	1258	breed proportion prediction
BovineHD0900004754	9	17540272	1259	breed proportion prediction
BovineHD1100026329	11	90811146	1260	breed proportion prediction
BTA-49719-no-rs	2	16978001	1261	breed proportion prediction
Hapmap31211-BTA-29377	7	61657613	1262	breed proportion prediction
BovineHD1400016829	14	60630260	1263	breed proportion prediction
BovineHD0100008170	1	27437215	1264	breed proportion prediction
BovineHD2500009173	25	33286532	1265	breed proportion prediction
BovineHD0500007121	5	24440562	1266	breed proportion prediction
BovineHD0500018880	5	67591568	1267	breed proportion prediction
BovineHD0600034164	6	119273778	1268	breed proportion prediction
BTB-00393881	9	54832703	1269	breed proportion prediction
BovineHD1600003481	16	13054423	1270	breed proportion prediction
BovineHD0300013485	3	44168581	1271	breed proportion prediction
BovineHD1600007180	16	25811895	1272	breed proportion prediction
BovineHD0500005594	5	19436069	1273	breed proportion prediction
BovineHD2700001129	27	3340604	1274	breed proportion prediction
BovineHD0200017035	2	59881159	1275	breed proportion prediction
BovineHD2000011660	20	40734596	1276	breed proportion prediction
BovineHD1200001517	12	5135297	1277	breed proportion prediction
BovineHD0900023997	9	85685700	1278	breed proportion prediction
BovineHD2900012215	29	40335425	1279	breed proportion prediction
BovineHD0300009825	3	31321298	1280	breed proportion prediction
BovineHD0400022310	4	80791038	1281	breed proportion prediction
BovineHD0500014177	5	49201226	1282	breed proportion prediction
BovineHD1400009251	14	32088851	1283	breed proportion prediction
BovineHD1800005488	18	17672718	1284	breed proportion prediction
BovineHD2900006566	29	23061741	1285	breed proportion prediction
BovineHD1000013985	10	46685240	1286	breed proportion prediction
BovineHD0600014643	6	53433427	1287	breed proportion prediction
BovineHD2100006610	21	22524895	1288	breed proportion prediction
BovineHD1000014941	10	49554096	1289	breed proportion prediction
BovineHD0100004307	1	14009777	1290	breed proportion prediction
BovineHD0800017674	8	59156184	1291	breed proportion prediction
BovineHD0800021261	8	70635965	1292	breed proportion prediction
BovineHD0800028062	8	94844130	1293	breed proportion prediction
BovineHD0300023718	3	82632953	1294	breed proportion prediction
BovineHD0900011007	9	39621317	1295	breed proportion prediction
BovineHD1100028603	11	98366600	1296	breed proportion prediction
BovineHD1900008569	19	29157377	1297	breed proportion prediction
BTA-16310-no-rs	8	4749367	1298	breed proportion prediction
BovineHD1500015176	15	52497968	1299	breed proportion prediction
BovineHD1800012696	18	43009562	1300	breed proportion prediction
BovineHD0300004510	3	13888560	1301	breed proportion prediction
BovineHD0200011718	2	40088986	1302	breed proportion prediction
BTB-01587097	3	61758600	1303	breed proportion prediction
BovineHD1300000606	13	2266154	1304	breed proportion prediction
BovineHD1700014528	17	51708612	1305	breed proportion prediction
BovineHD0600025357	6	92401096	1306	breed proportion prediction
BovineHD0700023400	7	80207841	1307	breed proportion prediction
BovineHD0100039732	1	139186468	1308	breed proportion prediction
BovineHD0800013378	8	44824223	1309	breed proportion prediction
BovineHD0900016260	9	59280389	1310	breed proportion prediction
BovineHD1000029805	10	102356688	1311	breed proportion prediction
BovineHD1300018757	13	66060307	1312	breed proportion prediction
BovineHD0600001914	6	8370873	1313	breed proportion prediction
BovineHD4100018647	28	34786339	1314	breed proportion prediction
BovineHD0200033892	2	117582512	1315	breed proportion prediction
BovineHD1000019763	10	68860935	1316	breed proportion prediction
BovineHD2700000257	27	806607	1317	breed proportion prediction
BovineHD0200016276	2	57460765	1318	breed proportion prediction
BovineHD0400008234	4	28668233	1319	breed proportion prediction
BovineHD0600023444	6	85222692	1320	breed proportion prediction
BovineHD4100011975	15	37476745	1321	breed proportion prediction
BovineHD0100029213	1	102373111	1322	breed proportion prediction
BovineHD0100029580	1	103745151	1323	breed proportion prediction
BovineHD0100045062	1	154510543	1324	breed proportion prediction
BovineHD2100011776	21	41267217	1325	breed proportion prediction
BovineHD2500004479	25	15800915	1326	breed proportion prediction
BovineHD1500013515	15	47203289	1327	breed proportion prediction
BovineHD0700026047	7	88848529	1328	breed proportion prediction
BovineHD2000014793	20	53775937	1329	breed proportion prediction
BovineHD2500006539	25	23339958	1330	breed proportion prediction
BovineHD4100017284	25	22020619	1331	breed proportion prediction
BovineHD2700005873	27	20681975	1332	breed proportion prediction
BovineHD0200002568	2	8859654	1333	breed proportion prediction
BovineHD0400024674	4	89132679	1334	breed proportion prediction
BovineHD0400033892	4	116583996	1335	breed proportion prediction
BovineHD0500024074	5	85123550	1336	breed proportion prediction
BovineHD2200000095	22	414928	1337	breed proportion prediction
BovineHD0600007543	6	27342398	1338	breed proportion prediction
BovineHD2400001506	24	5751138	1339	breed proportion prediction
BovineHD2500008674	25	31702196	1340	breed proportion prediction
BovineHD0100000102	1	355805	1341	breed proportion prediction
BovineHD0500027923	5	97926225	1342	breed proportion prediction
BovineHD0100042460	1	146952032	1343	breed proportion prediction
BovineHD0200033579	2	116566347	1344	breed proportion prediction
BovineHD1000004464	10	13142663	1345	breed proportion prediction
BovineHD1800003008	18	8620979	1346	breed proportion prediction
BovineHD1800006643	18	21516913	1347	breed proportion prediction
BovineHD0300027681	3	96508153	1348	breed proportion prediction
BovineHD1700001847	17	6423513	1349	breed proportion prediction
BovineHD1100021269	11	74464608	1350	breed proportion prediction
BovineHD0200031550	2	109404510	1351	breed proportion prediction
BovineHD1400016075	14	57719486	1352	breed proportion prediction
BovineHD2700004097	27	14095446	1353	breed proportion prediction
BovineHD0500002100	5	7499262	1354	breed proportion prediction
BovineHD1600015332	16	55053372	1355	breed proportion prediction
BovineHD1800002568	18	7376986	1356	breed proportion prediction
BTA-66980-no-rs	27	22179472	1357	breed proportion prediction
BovineHD0600013093	6	47842230	1358	breed proportion prediction
BovineHD0200030636	2	106384657	1359	breed proportion prediction
BovineHD0300019106	3	63931041	1360	breed proportion prediction
BovineHD0200024506	2	85984052	1361	breed proportion prediction
BovineHD1100021666	11	75749774	1362	breed proportion prediction
BovineHD1700004851	17	16891417	1363	breed proportion prediction
BovineHD0700003288	7	12676717	1364	breed proportion prediction
BovineHD0100041069	1	142977478	1365	breed proportion prediction
BovineHD0900001743	9	7739221	1366	breed proportion prediction
BovineHD1000021515	10	75644790	1367	breed proportion prediction
BovineHD2800013255	28	45713200	1368	breed proportion prediction
BovineHD0200001834	2	6245895	1369	breed proportion prediction
BovineHD0500025759	5	90825062	1370	breed proportion prediction
BovineHD1200005933	12	19705655	1371	breed proportion prediction
BovineHD0100014593	1	51996804	1372	breed proportion prediction
BovineHD2100005752	21	19952050	1373	breed proportion prediction
BovineHD1200020961	12	75266781	1374	breed proportion prediction
BovineHD0900026317	9	93038488	1375	breed proportion prediction
BovineHD1000011932	10	38561240	1376	breed proportion prediction
BovineHD2100000941	21	5271692	1377	breed proportion prediction
BovineHD4100016034	23	20992806	1378	breed proportion prediction
BTA-103408-no-rs	27	31484181	1379	breed proportion prediction
BovineHD0700024577	7	83713273	1380	breed proportion prediction
BovineHD0900021130	9	75915348	1381	breed proportion prediction
BovineHD2100012064	21	42359206	1382	breed proportion prediction
BovineHD0300028950	3	101100222	1383	breed proportion prediction
BovineHD0800003361	8	10389768	1384	breed proportion prediction
BovineHD1600023282	16	79850018	1385	breed proportion prediction
BovineHD0700006029	7	21875416	1386	breed proportion prediction
BTA-72234-no-rs	4	20460513	1387	breed proportion prediction
BovineHD2100004797	21	17140027	1388	breed proportion prediction
BovineHD0100029917	1	105331384	1389	breed proportion prediction
ARS-BFGL-NGS-42004	19	39268518	1390	breed proportion prediction
Hapmap41572-BTA-53725	22	17173373	1391	breed proportion prediction
BovineHD2300012717	23	43823084	1392	breed proportion prediction
BovineHD2400000241	24	1132787	1393	breed proportion prediction
BovineHD2300002356	23	9520681	1394	breed proportion prediction
BovineHD2700002358	27	7529268	1395	breed proportion prediction
BovineHD2700002923	27	9645142	1396	breed proportion prediction
BovineHD2900000810	29	2872242	1397	breed proportion prediction
BovineHD0300018158	3	60520103	1398	breed proportion prediction
BovineHD0800001148	8	3535808	1399	breed proportion prediction
BovineHD1100013184	11	45452201	1400	breed proportion prediction
BovineHD0400015227	4	55785378	1401	breed proportion prediction
BovineHD0600033689	6	118233664	1402	breed proportion prediction
BovineHD0300017273	3	57319717	1403	breed proportion prediction
BovineHD1300012861	13	44081407	1404	breed proportion prediction
BovineHD1400006019	14	21004639	1405	breed proportion prediction
BovineHD1100030535	11	105040914	1406	breed proportion prediction
BovineHD0700030743	7	105180442	1407	breed proportion prediction
BovineHD0800008574	8	28390517	1408	breed proportion prediction
BovineHD0300020319	3	68775900	1409	breed proportion prediction
BovineHD1200011992	12	42782696	1410	breed proportion prediction
BovineHD1500016637	15	57595622	1411	breed proportion prediction
BovineHD2600001645	26	7191235	1412	breed proportion prediction
BovineHD0200026716	2	93580437	1413	breed proportion prediction
BovineHD1200004501	12	15132043	1414	breed proportion prediction
BovineHD0700027226	7	93216957	1415	breed proportion prediction
BovineHD1500004760	15	18768222	1416	breed proportion prediction
BovineHD4100016097	23	28013242	1417	breed proportion prediction
BovineHD0100034978	1	123868511	1418	breed proportion prediction
BovineHD4100006842	8	62005189	1419	breed proportion prediction
BovineHD0900005188	9	19059352	1420	breed proportion prediction
BovineHD1300019733	13	69093845	1421	breed proportion prediction
ARS-BFGL-NGS-14024	27	4773381	1422	breed proportion prediction
BovineHD0700026430	7	90182963	1423	breed proportion prediction
BovineHD2000008297	20	28072397	1424	breed proportion prediction
BovineHD0600004910	6	17908694	1425	breed proportion prediction
BovineHD0800025459	8	85838348	1426	breed proportion prediction
BovineHD1500019941	15	69118535	1427	breed proportion prediction
BovineHD1500003180	15	12502356	1428	breed proportion prediction
BovineHD0700011172	7	38637100	1429	breed proportion prediction
BovineHD1500000265	15	1118138	1430	breed proportion prediction
BovineHD2600004572	26	17832290	1431	breed proportion prediction
BovineHD0800023206	8	77466307	1432	breed proportion prediction
BovineHD1000018440	10	63825243	1433	breed proportion prediction
BovineHD0300020926	3	71199125	1434	breed proportion prediction
BovineHD0400014089	4	50915429	1435	breed proportion prediction
BovineHD1400001108	14	4787006	1436	breed proportion prediction
BovineHD2800012773	28	44399698	1437	breed proportion prediction
BovineHD2400005819	24	21513330	1438	breed proportion prediction
BovineHD2800005988	28	22907645	1439	breed proportion prediction
BovineHD0600014966	6	54615671	1440	breed proportion prediction
BovineHD1100005530	11	17932008	1441	breed proportion prediction
BovineHD0800018157	8	60794877	1442	breed proportion prediction
BovineHD1000020338	10	70937071	1443	breed proportion prediction
BovineHD1100014796	11	50219107	1444	breed proportion prediction
BovineHD0700029367	7	100430314	1445	breed proportion prediction
BovineHD0100037914	1	133118315	1446	breed proportion prediction
BovineHD0900007499	9	27867931	1447	breed proportion prediction
BovineHD0900013395	9	48610812	1448	breed proportion prediction
BovineHD1500022002	15	75704830	1449	breed proportion prediction
BovineHD1600016230	16	58172203	1450	breed proportion prediction
BovineHD0400011646	4	42365798	1451	breed proportion prediction
BovineHD2400012752	24	46295190	1452	breed proportion prediction
BovineHD0100028522	1	99985304	1453	breed proportion prediction
BTB-01153392	1	23217832	1454	breed proportion prediction
BovineHD0700018714	7	64529663	1455	breed proportion prediction
BovineHD0800020381	8	67913610	1456	breed proportion prediction
BovineHD1000001587	10	5322151	1457	breed proportion prediction
BovineHD0500011514	5	40265242	1458	breed proportion prediction
BovineHD0900025575	9	90593618	1459	breed proportion prediction
BovineHD1000027836	10	96465412	1460	breed proportion prediction
BovineHD2100003800	21	14415400	1461	breed proportion prediction
BovineHD0100018266	1	64589884	1462	breed proportion prediction
BovineHD0100032608	1	115330851	1463	breed proportion prediction
BovineHD1000009737	10	29513606	1464	breed proportion prediction
BovineHD1000013253	10	44198451	1465	breed proportion prediction
BovineHD0500000104	5	558879	1466	breed proportion prediction
BovineHD2800005580	28	20715878	1467	breed proportion prediction
BovineHD1800017104	18	58701982	1468	breed proportion prediction
BovineHD2300012001	23	41609024	1469	breed proportion prediction
BovineHD0100002604	1	8247311	1470	breed proportion prediction
BovineHD0400026146	4	93569073	1471	breed proportion prediction
BovineHD0400032074	4	111725834	1472	breed proportion prediction
BovineHD0200015355	2	53893832	1473	breed proportion prediction
BovineHD0800009654	8	31938941	1474	breed proportion prediction
BovineHD2400015540	24	54547456	1475	breed proportion prediction
BTB-00333025	14	55141942	1476	breed proportion prediction
BovineHD0200013071	2	45076488	1477	breed proportion prediction
BovineHD0500006404	5	22065167	1478	breed proportion prediction
BovineHD1700007491	17	26557482	1479	breed proportion prediction
ARS-BFGL-NGS-110341	5	34896625	1480	breed proportion prediction
BovineHD0500016327	5	57869612	1481	breed proportion prediction
BovineHD0100026056	1	91803807	1482	breed proportion prediction
BovineHD2300011267	23	38998460	1483	breed proportion prediction
BovineHD2800003355	28	11042073	1484	breed proportion prediction
BovineHD0500035353	5	121074925	1485	breed proportion prediction
BovineHD1000023421	10	82192101	1486	breed proportion prediction
BovineHD4100008910	11	63721650	1487	breed proportion prediction
BovineHD1200018476	12	67631016	1488	breed proportion prediction
ARS-BFGL-NGS-117267	2	37675264	1489	breed proportion prediction
BovineHD0700017326	7	60520272	1490	breed proportion prediction
BovineHD1400019900	14	71030331	1491	breed proportion prediction
BovineHD1700017220	17	60385234	1492	breed proportion prediction
BovineHD2500010962	25	39202246	1493	breed proportion prediction
BovineHD0800002550	8	7959041	1494	breed proportion prediction
BovineHD1600022506	16	77717116	1495	breed proportion prediction
BovineHD1100003969	11	11846607	1496	breed proportion prediction
UA-IFASA-9742	15	42657355	1497	breed proportion prediction
BovineHD0700002968	7	11249302	1498	breed proportion prediction
BovineHD1300010758	13	37177992	1499	breed proportion prediction
BovineHD2900001832	29	6622122	1500	breed proportion prediction
BovineHD0500013234	5	46069690	1	parentage assignment
BovineHD4100007161	8	111649960	2	parentage assignment
BovineHD2100008322	21	28777634	3	parentage assignment
BovineHD0600001298	6	4929152	4	parentage assignment
BovineHD1800003304	18	9455475	5	parentage assignment
BovineHD0100003589	1	11437863	6	parentage assignment
BovineHD1200001325	12	4403983	7	parentage assignment
BovineHD1400018990	14	68022654	8	parentage assignment
BovineHD1500009149	15	33795752	9	parentage assignment
BovineHD2900006516	29	22880331	10	parentage assignment
BovineHD0900024049	9	85889780	11	parentage assignment
BovineHD1100006691	11	22204431	12	parentage assignment
ARS-BFGL-NGS-5533	10	54439847	13	parentage assignment
BovineHD1300014408	13	49793894	14	parentage assignment
BovineHD0100029692	1	104119642	15	parentage assignment
BovineHD1100009019	11	30156675	16	parentage assignment
BovineHD1900018650	19	64044783	17	parentage assignment
BovineHD1500000824	15	3634808	18	parentage assignment
BovineHD0200033279	2	115362347	19	parentage assignment
BovineHD0400023386	4	84544602	20	parentage assignment
BovineHD4100018069	26	48642718	21	parentage assignment
BovineHD1900011886	19	41711052	22	parentage assignment
BovineHD0400027742	4	99079291	23	parentage assignment
BovineHD1400005624	14	19682365	24	parentage assignment
Hapmap43767-BTA-113302	6	85646902	25	parentage assignment
BovineHD0500009270	5	31828615	26	parentage assignment
BovineHD1000007470	10	22890003	27	parentage assignment
BovineHD0100017078	1	60428251	28	parentage assignment
BovineHD2100009203	21	31908832	29	parentage assignment
BovineHD0400010733	4	38346837	30	parentage assignment
BovineHD0400035243	4	120404685	31	parentage assignment
ARS-BFGL-NGS-65623	15	65990096	32	parentage assignment
BovineHD0100032572	1	115178807	33	parentage assignment
BovineHD1200005537	12	18301112	34	parentage assignment
BovineHD0200000791	2	2947995	35	parentage assignment
BovineHD2200003261	22	11019679	36	parentage assignment
BovineHD0700001974	7	6715653	37	parentage assignment
BovineHD1100003118	11	8746559	38	parentage assignment
BovineHD0500035244	5	120667857	39	parentage assignment
BovineHD0400015872	4	58156152	40	parentage assignment
BovineHD4100004722	6	40481824	41	parentage assignment
BovineHD0100004217	1	13732180	42	parentage assignment
BovineHD0800020910	8	69520790	43	parentage assignment
BovineHD0900022417	9	80811307	44	parentage assignment
BovineHD2400012213	24	44366527	45	parentage assignment
BovineHD1300007766	13	26817020	46	parentage assignment
BovineHD0100030998	1	109437906	47	parentage assignment
BovineHD4100008202	10	64101154	48	parentage assignment
BovineHD2800002157	28	7186023	49	parentage assignment
BovineHD0700023141	7	79053696	50	parentage assignment
BovineHD0800015325	8	51149340	51	parentage assignment
BovineHD1900003323	19	12453848	52	parentage assignment
BovineHD1300003625	13	12839346	53	parentage assignment
BovineHD1500004675	15	18522901	54	parentage assignment
Hapmap40456-BTA-66218	29	48895237	55	parentage assignment
BovineHD0600021579	6	77732802	56	parentage assignment
BovineHD2100002058	21	8989051	57	parentage assignment
BovineHD1100026503	11	91375995	58	parentage assignment
BovineHD1600013001	16	47090810	59	parentage assignment
BovineHD2300004204	23	16381789	60	parentage assignment
BovineHD0600029733	6	105968161	61	parentage assignment
BovineHD2200007033	22	23671740	62	parentage assignment
Hapmap23466-BTA-155656	2	695583	63	parentage assignment
BovineHD1700003858	17	13548102	64	parentage assignment
BovineHD0800025318	8	85311268	65	parentage assignment
BovineHD1600011670	16	41643723	66	parentage assignment
ARS-BFGL-NGS-37574	21	65803314	67	parentage assignment
BovineHD1900010068	19	34269820	68	parentage assignment
BovineHD0200034830	2	120078498	69	parentage assignment
BovineHD0500016112	5	56809677	70	parentage assignment
BovineHD1000015527	10	51843101	71	parentage assignment
BovineHD0700002930	7	11155128	72	parentage assignment
BovineHD1100030097	11	103365607	73	parentage assignment
BovineHD0500001109	5	4349181	74	parentage assignment
BovineHD2000013848	20	49948360	75	parentage assignment
BovineHD0100000169	1	480885	76	parentage assignment
BovineHD0800028174	8	95230930	77	parentage assignment
BovineHD0100021442	1	74694714	78	parentage assignment
BovineHD0400011208	4	40415017	79	parentage assignment
BovineHD0100045770	1	156600328	80	parentage assignment
BovineHD0700023590	7	80937433	81	parentage assignment
BovineHD2500011890	25	42485855	82	parentage assignment
BTA-59878-no-rs	9	42751764	83	parentage assignment
BovineHD0700024877	7	84753916	84	parentage assignment
BovineHD0800007243	8	24105919	85	parentage assignment
BovineHD1800009524	18	31309417	86	parentage assignment
BovineHD2800006050	28	23181833	87	parentage assignment
BovineHD2000000013	20	92150	88	parentage assignment
BovineHD0800011360	8	38105165	89	parentage assignment
BovineHD1600021433	16	74942444	90	parentage assignment
BovineHD1500015839	15	54824169	91	parentage assignment
BovineHD0700032866	7	112545427	92	parentage assignment
BovineHD1600023162	16	79475487	93	parentage assignment
BovineHD0200008271	2	28326027	94	parentage assignment
BovineHD2800011247	28	40660745	95	parentage assignment
BovineHD1100001278	11	3510551	96	parentage assignment
BovineHD0500026297	5	92587652	97	parentage assignment
BovineHD0800008097	8	26834624	98	parentage assignment
BovineHD2300008537	23	29887010	99	parentage assignment
BovineHD4100002242	3	80664789	100	parentage assignment
BovineHD0200027865	2	96901242	101	parentage assignment
Hapmap59197-rs29011252	15	58988576	102	parentage assignment
BovineHD0700018796	7	64688901	103	parentage assignment
BovineHD1400008005	14	27945052	104	parentage assignment
Hapmap24986-BTC-065021	14	4068825	105	parentage assignment
BovineHD1800009045	18	29160957	106	parentage assignment
BovineHD1100010078	11	33655256	107	parentage assignment
BovineHD1400014596	14	51373103	108	parentage assignment
BovineHD2800006893	28	26611372	109	parentage assignment
BovineHD0200007310	2	25464231	110	parentage assignment
BovineHD1500004189	15	16376332	111	parentage assignment
BovineHD2900004011	29	13553384	112	parentage assignment
BovineHD1400012895	14	45592459	113	parentage assignment
BovineHD1800010686	18	35355544	114	parentage assignment
BovineHD0500022150	5	78005856	115	parentage assignment
BovineHD0300008486	3	26759715	116	parentage assignment
BovineHD0300021788	3	75080630	117	parentage assignment
BovineHD1300016787	13	58630701	118	parentage assignment
BovineHD1400015523	14	55568886	119	parentage assignment
BovineHD2000003689	20	11449104	120	parentage assignment
BovineHD2100013507	21	47311776	121	parentage assignment
BovineHD0900000151	9	778544	122	parentage assignment
BovineHD1200000046	12	348913	123	parentage assignment
BovineHD0400015185	4	55637151	124	parentage assignment
BovineHD1200008030	12	26900942	125	parentage assignment
BovineHD2200000463	22	1771827	126	parentage assignment
BovineHD0200021879	2	76268188	127	parentage assignment
BovineHD0300015404	3	50769408	128	parentage assignment
BovineHD1900004005	19	14967941	129	parentage assignment
BovineHD0200015183	2	53205646	130	parentage assignment
BovineHD4100005876	7	28680864	131	parentage assignment
BovineHD1000030787	10	82182286	132	parentage assignment
BovineHD2600004051	26	15872170	133	parentage assignment
BovineHD2900015368	29	20206083	134	parentage assignment
BovineHD0500027185	5	95680836	135	parentage assignment
BovineHD1300016517	13	57539626	136	parentage assignment
BovineHD0700015260	7	52974661	137	parentage assignment
BovineHD2500003961	25	14162395	138	parentage assignment
Hapmap31455-BTA-148845	5	25436255	139	parentage assignment
BovineHD0500012887	5	44861465	140	parentage assignment
BovineHD0200019922	2	69022539	141	parentage assignment
BovineHD1300006031	13	20831655	142	parentage assignment
BovineHD0100044684	1	153421599	143	parentage assignment
BovineHD2100009763	21	34063581	144	parentage assignment
BovineHD1900014023	19	50337419	145	parentage assignment
BovineHD1200025107	12	86504838	146	parentage assignment
BovineHD1700008351	17	29466958	147	parentage assignment
BovineHD1900010679	19	36799612	148	parentage assignment
BovineHD0200020376	2	70942950	149	parentage assignment
BovineHD1300018244	13	63859328	150	parentage assignment
BovineHD2000005399	20	17874167	151	parentage assignment
BovineHD0700030629	7	104824837	152	parentage assignment
BovineHD1100011692	11	39555641	153	parentage assignment
BovineHD1600007914	16	28383841	154	parentage assignment
BovineHD1200016788	12	61165425	155	parentage assignment
BovineHD2400000652	24	2483609	156	parentage assignment
BovineHD2700001974	27	6307369	157	parentage assignment
BovineHD1000021140	10	74238746	158	parentage assignment
BovineHD2000012024	20	41870644	159	parentage assignment
BovineHD1100031018	11	106721902	160	parentage assignment
BovineHD1600012195	16	43778493	161	parentage assignment
BovineHD2500005039	25	17864827	162	parentage assignment
BovineHD0500022675	5	80024828	163	parentage assignment
BovineHD0700004462	7	16122908	164	parentage assignment
Hapmap42644-BTA-70149	10	49261819	165	parentage assignment
BovineHD1100022098	11	77179370	166	parentage assignment
BovineHD2800000569	28	1539427	167	parentage assignment
BovineHD2800009978	28	36487368	168	parentage assignment
BovineHD0700031511	7	108104163	169	parentage assignment
ARS-BFGL-NGS-59618	11	31542258	170	parentage assignment
BovineHD1300002001	13	7571735	171	parentage assignment
BovineHD4100012479	16	35555458	172	parentage assignment
BovineHD2800000083	28	194362	173	parentage assignment
BovineHD1100012788	11	43787050	174	parentage assignment
BovineHD1300014615	13	51077842	175	parentage assignment
Hapmap50722-BTA-52191	21	37985920	176	parentage assignment
BovineHD1600016480	16	58953540	177	parentage assignment
BovineHD0400003243	4	10706169	178	parentage assignment
BovineHD0900026707	9	94187506	179	parentage assignment
BovineHD0100007454	1	25149331	180	parentage assignment
BovineHD2200010203	22	35643205	181	parentage assignment
BovineHD0500031827	5	110379235	182	parentage assignment
BovineHD0400016884	4	61590218	183	parentage assignment
BovineHD0500004400	5	14950985	184	parentage assignment
BovineHD1200011195	12	39211239	185	parentage assignment
BovineHD1600017931	16	63839441	186	parentage assignment
BovineHD2000020034	20	68881554	187	parentage assignment
BovineHD0500017499	5	62429636	188	parentage assignment
BTB-00311684	7	59320896	189	parentage assignment
BovineHD1500006870	15	25905289	190	parentage assignment
BovineHD1500023352	15	80047167	191	parentage assignment
BovineHD2100016866	21	58483957	192	parentage assignment
BTA-33604-no-rs	1	66668755	193	parentage assignment
BovineHD2300000084	23	614603	194	parentage assignment
BovineHD1700002468	17	8755455	195	parentage assignment
BovineHD1600013435	16	48580975	196	parentage assignment
BovineHD4100010297	13	62604470	197	parentage assignment
BovineHD2800001495	28	5138833	198	parentage assignment
BovineHD1600015270	16	54836629	199	parentage assignment
BovineHD1700000521	17	2341806	200	parentage assignment
BovineHD0600030632	6	108652835	201	parentage assignment
BovineHD0700003644	7	13873323	202	parentage assignment
BovineHD1700014262	17	50110035	203	parentage assignment
BovineHD1000008234	10	25231436	204	parentage assignment
BovineHD0100014428	1	51345629	205	parentage assignment
BovineHD0200037884	2	130400781	206	parentage assignment
BovineHD1000011473	10	36913800	207	parentage assignment
BovineHD1400008769	14	30335055	208	parentage assignment
BovineHD1600004245	16	15696414	209	parentage assignment
BovineHD1800007596	18	24673357	210	parentage assignment
BovineHD2100019978	21	68314240	211	parentage assignment
BovineHD0200023331	2	81157398	212	parentage assignment
BovineHD0500016471	5	58471417	213	parentage assignment
BovineHD4100005604	6	111716379	214	parentage assignment
Hapmap43516-BTA-22426	10	28751801	215	parentage assignment
BovineHD2500002468	25	9301360	216	parentage assignment
BovineHD2900012881	29	42770336	217	parentage assignment
BovineHD0300006450	3	20384538	218	parentage assignment
BovineHD1400003458	14	11900741	219	parentage assignment
BovineHD1900008902	19	30288505	220	parentage assignment
BovineHD0200002766	2	9757648	221	parentage assignment
BovineHD0400033279	4	115028268	222	parentage assignment
BovineHD1700020579	17	70735784	223	parentage assignment
BovineHD2800003299	28	10767795	224	parentage assignment
BovineHD1500001667	15	6679978	225	parentage assignment
BovineHD1100024380	11	84981799	226	parentage assignment
BovineHD1600015631	16	56195473	227	parentage assignment
BovineHD0200003970	2	14129481	228	parentage assignment
BovineHD0900011206	9	40414215	229	parentage assignment
BovineHD1100007043	11	23410447	230	parentage assignment
BovineHD1200013723	12	50082636	231	parentage assignment
BovineHD1700015712	17	55342732	232	parentage assignment
BovineHD2800010830	28	39022037	233	parentage assignment
BovineHD0300021090	3	71915333	234	parentage assignment
BovineHD0400018085	4	65996823	235	parentage assignment
BovineHD0600021862	6	79049663	236	parentage assignment
BovineHD0700028529	7	97798808	237	parentage assignment
BovineHD1600002618	16	9672853	238	parentage assignment
BovineHD0500005941	5	20563003	239	parentage assignment
BovineHD0900011594	9	41722155	240	parentage assignment
BovineHD1500014407	15	50018652	241	parentage assignment
BovineHD1000007853	10	23919326	242	parentage assignment
BovineHD0200029407	2	102498712	243	parentage assignment
BovineHD0300000652	3	2373692	244	parentage assignment
BovineHD0300006031	3	18768300	245	parentage assignment
BovineHD0600009543	6	34143997	246	parentage assignment
BovineHD0600025273	6	92065177	247	parentage assignment
BovineHD0900005703	9	21112323	248	parentage assignment
BovineHD0200006162	2	21631556	249	parentage assignment
BovineHD0600018553	6	67172232	250	parentage assignment
BovineHD0800014578	8	48706380	251	parentage assignment
BovineHD0900000656	9	3494268	252	parentage assignment
BovineHD1600006789	16	24494594	253	parentage assignment
BovineHD1700005193	17	17939958	254	parentage assignment
BovineHD2200008581	22	29637664	255	parentage assignment
BovineHD2800004024	28	14223854	256	parentage assignment
BovineHD2500001106	25	4790056	257	parentage assignment
BovineHD1500012970	15	45976731	258	parentage assignment
BovineHD1100014604	11	49712568	259	parentage assignment
Hapmap23186-BTC-046762	6	41496235	260	parentage assignment
BovineHD0100011496	1	40238270	261	parentage assignment
BovineHD1800017948	18	62217123	262	parentage assignment
BovineHD0400014489	4	52532666	263	parentage assignment
BovineHD0400018814	4	68420282	264	parentage assignment
BovineHD0300010505	3	33685595	265	parentage assignment
BovineHD0400031608	4	110370843	266	parentage assignment
BovineHD0500004166	5	13927957	267	parentage assignment
BovineHD0600023249	6	84506124	268	parentage assignment
BovineHD0700022841	7	77860072	269	parentage assignment
BovineHD1000026212	10	91321589	270	parentage assignment
BovineHD1200006685	12	22293156	271	parentage assignment
BovineHD2000012647	20	44470005	272	parentage assignment
BovineHD2600013124	26	46353337	273	parentage assignment
BovineHD2800005202	28	19149299	274	parentage assignment
BovineHD0100010043	1	35034758	275	parentage assignment
BovineHD0800027079	8	91113907	276	parentage assignment
BovineHD2300010553	23	36384507	277	parentage assignment
BovineHD2100017798	21	61321306	278	parentage assignment
BovineHD2500005773	25	20905933	279	parentage assignment
BovineHD0900009805	9	35636132	280	parentage assignment
BTB-00345863	8	44246522	281	parentage assignment
BovineHD2400011295	24	40841475	282	parentage assignment
BovineHD0700025640	7	87456816	283	parentage assignment
BovineHD2300007457	23	27232684	284	parentage assignment
BovineHD2700005495	27	19122721	285	parentage assignment
BovineHD2300014994	23	51610703	286	parentage assignment
BovineHD2100008885	21	30852371	287	parentage assignment
BovineHD0200010940	2	37468073	288	parentage assignment
BovineHD0300032732	3	113302367	289	parentage assignment
BovineHD0500010678	5	37351677	290	parentage assignment
BovineHD0500020188	5	71733256	291	parentage assignment
Hapmap47175-BTA-110475	10	60267486	292	parentage assignment
BovineHD1300012253	13	42223459	293	parentage assignment
BovineHD2000007355	20	24458629	294	parentage assignment
BovineHD2400009558	24	34734911	295	parentage assignment
BovineHD2900014642	29	49896532	296	parentage assignment
BovineHD0100004507	1	14748165	297	parentage assignment
BovineHD0500017870	5	63876783	298	parentage assignment
BovineHD1300007451	13	25683649	299	parentage assignment
BovineHD2200009198	22	32224432	300	parentage assignment
BovineHD2400006954	24	25775832	301	parentage assignment
BovineHD0400005884	4	19609151	302	parentage assignment
BovineHD1600019125	16	67514211	303	parentage assignment
BovineHD2100003708	21	14198173	304	parentage assignment
BovineHD2100006216	21	21103877	305	parentage assignment
BovineHD0300025146	3	87815675	306	parentage assignment
BovineHD0800005047	8	16094612	307	parentage assignment
BovineHD1100016188	11	55492389	308	parentage assignment
BovineHD2800005470	28	20298560	309	parentage assignment
Hapmap55005-rs29021777	19	23220366	310	parentage assignment
BovineHD0700008995	7	31772586	311	parentage assignment
BovineHD1400009439	14	32886544	312	parentage assignment
BovineHD1600010983	16	38262951	313	parentage assignment
BovineHD2900007691	29	26339347	314	parentage assignment
BovineHD1400006010	14	20964843	315	parentage assignment
BovineHD0500029794	5	104155804	316	parentage assignment
BovineHD4100010448	13	79033715	317	parentage assignment
BovineHD1400016425	14	59257171	318	parentage assignment
BovineHD0100007963	1	26845191	319	parentage assignment
BovineHD0200026251	2	92339190	320	parentage assignment
BovineHD0600016733	6	60876578	321	parentage assignment
BovineHD1100005034	11	15810788	322	parentage assignment
BovineHD1200014319	12	51870041	323	parentage assignment
BovineHD1200018495	12	67804623	324	parentage assignment
BovineHD1300008108	13	27893426	325	parentage assignment
BovineHD1400004330	14	15439681	326	parentage assignment
BovineHD0800010095	8	33832002	327	parentage assignment
BovineHD1000013884	10	46316057	328	parentage assignment
BovineHD1100003804	11	11269460	329	parentage assignment
BovineHD1200002191	12	7846699	330	parentage assignment
BovineHD1700003596	17	12371444	331	parentage assignment
BovineHD2300010190	23	34809116	332	parentage assignment
BovineHD2300011440	23	39566280	333	parentage assignment
BovineHD0400010163	4	36256459	334	parentage assignment
BovineHD1600020076	16	70680212	335	parentage assignment
BovineHD4100010097	13	36591791	336	parentage assignment
BovineHD1400000164	14	1486102	337	parentage assignment
BovineHD0200005735	2	20014105	338	parentage assignment
BovineHD4100003371	5	1976894	339	parentage assignment
BovineHD2000019657	20	67692804	340	parentage assignment
BovineHD0100017477	1	61678282	341	parentage assignment
BovineHD0600018221	6	66023066	342	parentage assignment
BovineHD0800009467	8	31241950	343	parentage assignment
BovineHD0800024100	8	80891798	344	parentage assignment
BovineHD1000015225	10	50639875	345	parentage assignment
BovineHD0900012556	9	45203680	346	parentage assignment
BovineHD0700015671	7	54199709	347	parentage assignment
BovineHD1800004290	18	12751964	348	parentage assignment
BovineHD4100000852	1	147503579	349	parentage assignment
ARS-BFGL-NGS-66925	18	58260521	350	parentage assignment
BovineHD2400005361	24	20097690	351	parentage assignment
BovineHD1400011445	14	39884259	352	parentage assignment
BovineHD4100005064	6	59738828	353	parentage assignment
BovineHD0200009331	2	31497068	354	parentage assignment
BovineHD0300005114	3	15612353	355	parentage assignment
BovineHD0500000799	5	3129210	356	parentage assignment
BovineHD0100040036	1	140114509	357	parentage assignment
BovineHD0300024610	3	86205929	358	parentage assignment
BovineHD0400020377	4	73547002	359	parentage assignment
BovineHD0800021987	8	73165841	360	parentage assignment
BovineHD0900008149	9	30019676	361	parentage assignment
BovineHD0900015267	9	55622748	362	parentage assignment
BovineHD1200015257	12	55054371	363	parentage assignment
BovineHD1300022236	13	76822779	364	parentage assignment
BovineHD1500010382	15	37746331	365	parentage assignment
BovineHD1600009854	16	34429207	366	parentage assignment
BovineHD2700007532	27	26835848	367	parentage assignment
BovineHD2700009911	27	35087124	368	parentage assignment
BovineHD0100005035	1	16578721	369	parentage assignment
BovineHD0100010934	1	37914769	370	parentage assignment
BovineHD0200036543	2	125971980	371	parentage assignment
BovineHD0500019797	5	70716599	372	parentage assignment
BovineHD0600014164	6	51376439	373	parentage assignment
BovineHD4100005673	7	1017891	374	parentage assignment
BovineHD0800001714	8	5299838	375	parentage assignment
BovineHD1300014829	13	52194392	376	parentage assignment
BovineHD1500017629	15	61443118	377	parentage assignment
BovineHD1800015372	18	52296160	378	parentage assignment
BovineHD2000005010	20	16510088	379	parentage assignment
BovineHD0700016525	7	57759010	380	parentage assignment
ARS-BFGL-NGS-101877	20	6206683	381	parentage assignment
BovineHD0200033971	2	117873364	382	parentage assignment
BovineHD0100009244	1	31837536	383	parentage assignment
BovineHD0300033150	3	114595805	384	parentage assignment
BovineHD1200017034	12	62228153	385	parentage assignment
BovineHD2000019049	20	66099599	386	parentage assignment
BovineHD1200013404	12	48838352	387	parentage assignment
BovineHD0800014266	8	47612000	388	parentage assignment
BovineHD2000008433	20	28504178	389	parentage assignment
BovineHD1700016654	17	58701611	390	parentage assignment
BovineHD1600003092	16	11620501	391	parentage assignment
BovineHD1300019198	13	67660502	392	parentage assignment
BovineHD1800016641	18	57090718	393	parentage assignment
BovineHD0600008170	6	29303391	394	parentage assignment
BovineHD2100014785	21	51404941	395	parentage assignment
BovineHD1900016428	19	57954237	396	parentage assignment
BovineHD0100029060	1	101899991	397	parentage assignment
BovineHD0200027422	2	95410420	398	parentage assignment
BovineHD0200034321	2	118947575	399	parentage assignment
BovineHD0300009508	3	30210327	400	parentage assignment
BovineHD0300019951	3	67439441	401	parentage assignment
BovineHD0300022368	3	77486089	402	parentage assignment
BovineHD0700016161	7	56038711	403	parentage assignment
BovineHD0700027314	7	93549124	404	parentage assignment
BovineHD0800000819	8	2354448	405	parentage assignment
BovineHD0800003304	8	10226258	406	parentage assignment
BovineHD0900005403	9	19733905	407	parentage assignment
BovineHD1200021675	12	76824491	408	parentage assignment
BovineHD4100011497	14	44426701	409	parentage assignment
BovineHD1500002753	15	10612600	410	parentage assignment
BovineHD0200011773	2	40308894	411	parentage assignment
BovineHD0600024790	6	90553395	412	parentage assignment
BovineHD1300002908	13	10613544	413	parentage assignment
BovineHD1500015508	15	53715644	414	parentage assignment
BovineHD2100000776	21	4577653	415	parentage assignment
BovineHD2900010831	29	35797403	416	parentage assignment
BovineHD0300025556	3	89176332	417	parentage assignment
BovineHD0400000861	4	3469667	418	parentage assignment
BovineHD0600014511	6	52809506	419	parentage assignment
BovineHD0900021832	9	78327384	420	parentage assignment
BovineHD1500005357	15	21083231	421	parentage assignment
BovineHD1900002528	19	8996846	422	parentage assignment
BovineHD2300006807	23	24821821	423	parentage assignment
BovineHD2600005397	26	20808894	424	parentage assignment
BovineHD2700004646	27	16004476	425	parentage assignment
BovineHD1300003990	13	13931475	426	parentage assignment
BovineHD1700014519	17	51692889	427	parentage assignment
BovineHD2400017368	24	60104917	428	parentage assignment
BovineHD0900002372	9	9688314	429	parentage assignment
BovineHD2900004832	29	16272957	430	parentage assignment
BovineHD1300008815	13	30188916	431	parentage assignment
BovineHD0600022379	6	81214883	432	parentage assignment
ARS-BFGL-NGS-1363	28	17331595	433	parentage assignment
BovineHD0800031109	8	104439933	434	parentage assignment
BovineHD0100030183	1	106448523	435	parentage assignment
BovineHD2300014560	23	49944132	436	parentage assignment
BTB-01530236	6	22302502	437	parentage assignment
Hapmap43043-BTA-76799	6	72872216	438	parentage assignment
BovineHD2600014418	26	49967180	439	parentage assignment
BovineHD2600001677	26	7256028	440	parentage assignment
BovineHD2300013259	23	45703669	441	parentage assignment
BovineHD0800019424	8	64778642	442	parentage assignment
BovineHD1800011091	18	37095999	443	parentage assignment
BovineHD1800016352	18	55880559	444	parentage assignment
BovineHD0100018087	1	63983394	445	parentage assignment
BovineHD0300018286	3	60855973	446	parentage assignment
BovineHD0400022780	4	82453555	447	parentage assignment
BovineHD0400027431	4	98050412	448	parentage assignment
BovineHD0500028009	5	98254442	449	parentage assignment
BovineHD0600002071	6	8875177	450	parentage assignment
BovineHD0700018322	7	63358990	451	parentage assignment
BovineHD0800010977	8	36829642	452	parentage assignment
BovineHD4100007278	9	22580456	453	parentage assignment
BovineHD1500018050	15	62898985	454	parentage assignment
BovineHD1900000639	19	2724263	455	parentage assignment
BovineHD2600013652	26	47427335	456	parentage assignment
BovineHD0100025102	1	88250868	457	parentage assignment
BovineHD0100035746	1	126532357	458	parentage assignment
BovineHD0200012173	2	42045530	459	parentage assignment
BovineHD0200013964	2	48243034	460	parentage assignment
BovineHD0300021517	3	73900918	461	parentage assignment
BovineHD0400007498	4	25647970	462	parentage assignment
BovineHD0700010804	7	37457271	463	parentage assignment
BovineHD0900018658	9	67468431	464	parentage assignment
BovineHD1400005358	14	18612879	465	parentage assignment
BovineHD1700000874	17	3674219	466	parentage assignment
BovineHD1800011403	18	38237576	467	parentage assignment
BovineHD0200006849	2	23929106	468	parentage assignment
BovineHD0500011403	5	39768519	469	parentage assignment
BovineHD1500002003	15	7933233	470	parentage assignment
BovineHD1500014929	15	51809403	471	parentage assignment
BovineHD1500022980	15	79001052	472	parentage assignment
BovineHD0900001278	9	6090826	473	parentage assignment
BTA-90428-no-rs	14	54501131	474	parentage assignment
BovineHD0400018483	4	67243624	475	parentage assignment
ARS-BFGL-NGS-40753	5	48460111	476	parentage assignment
BovineHD2100011399	21	39654336	477	parentage assignment
BovineHD1700005487	17	19024807	478	parentage assignment
ARS-BFGL-NGS-113058	19	53932846	479	parentage assignment
BovineHD1900012602	19	44831590	480	parentage assignment
BovineHD4100011826	15	19816712	481	parentage assignment
BovineHD0600012492	6	45948116	482	parentage assignment
BovineHD0300035214	3	120403408	483	parentage assignment
BovineHD1200025991	12	88845959	484	parentage assignment
BovineHD0500034885	5	119417822	485	parentage assignment
BovineHD0200005024	2	17624026	486	parentage assignment
BovineHD0400009371	4	32992949	487	parentage assignment
BovineHD0200038244	2	131525872	488	parentage assignment
BovineHD2000012907	20	45564038	489	parentage assignment
ARS-BFGL-NGS-106232	21	71210609	490	parentage assignment
BovineHD1600023884	16	81656203	491	parentage assignment
BovineHD1900005409	19	18884652	492	parentage assignment
BovineHD0200012884	2	44430557	493	parentage assignment
BovineHD0200030680	2	106552841	494	parentage assignment
BovineHD0200036190	2	124542736	495	parentage assignment
BovineHD0400011889	4	43410031	496	parentage assignment
BovineHD0500023399	5	82728691	497	parentage assignment
BovineHD0600005358	6	19301610	498	parentage assignment
BovineHD0600009084	6	32387554	499	parentage assignment
[truncated: 1,001 more rows]
